# Supplementary material for: Polysaccharide-degrading archaea dominate acidic hot springs: genomic and cultivation insights into a novel Thermoproteota lineage
Source: mSystems. 2025 Sep 22;10(10):e00710-25. doi: 10.1128/msystems.00710-25 (PMC12542729; doi:10.1128/msystems.00710-25)
Supplement: Table S5 — Genetic determinants of distinct metabolic features of strains MP-3918 and AK-3817. [file msystems.00710-25-s0004.xlsx]

## Sheet: Table S5
Polysaccharide-degrading archaea dominate acidic hot springs: genomic and cultivation insights into a novel Thermoproteota lineage (Prokofeva et al.)
Supplementary Table S5. Genetic determinants of distinct metabolic features of strains MP-3918 and AK-3817
system	enzyme	gene	MP-3918	AK-3817
Adaptations to acidophilic conditions (I)	Voltage-gated potassium channel	kch	PQ610_06425	PRZ02_05980
	Phosphate ABC transporter	pstS	-	PRZ02_00675
		pstC	PQ610_02245 (fragment)	PRZ02_00680
		pstA	PQ610_02240	PRZ02_00685
		pstB	PQ610_02235	PRZ02_00690
	H+/Cl- exchange transporter	clcA	PQ610_02945	PRZ02_00015
	Pyrophosphate-energized proton pump	hppA	PQ610_06170	PRZ02_06785
	Phosphate transporter	pht	PQ610_00190	PRZ02_02800
	XPF-PCNA complex	xpf	PQ610_04275	PRZ02_04595
		pcn	PQ610_04220	PRZ02_04550
	Prefoldin	pfdA	PQ610_04350	PQ610_04350
		pfdB	PQ610_04170	PRZ02_04500
	Thermosome	thsA	PQ610_05570	PRZ02_06365
		thsB	PQ610_03280	PRZ02_03620
Oxygen detoxifgication system (J)	V-type ATP sythase (H+)	subunit F	PQ610_05270	PRZ02_05545
		subunit E	PQ610_05275	PRZ02_05550
		subunit A	PQ610_05280	PRZ02_05555
		subunit B	PQ610_05285	PRZ02_05560
		subunit D	PQ610_05290	PRZ02_05565
		subunit I	PQ610_05310	PRZ02_05585
		subunit C	PQ610_05335	PRZ02_05610
		subunit G\H	PQ610_05340	PRZ02_05615
		subunit K	PQ610_05700	PRZ02_06495
	Cytochrome bb`	CydA	PQ610_01715	PRZ02_01245
		CydA`	PQ610_01720	PRZ02_01250
	Sulfur-quinon oxidoreductase	SQR	PQ610_00200, PQ610_03760	PRZ02_02790, PRZ02_04090
	Nuo-like complex	subunit A	PQ610_04400	PRZ02_04730
		subunit B	PQ610_04405	PRZ02_04735
		subunit C	PQ610_04410	PRZ02_04740
		subunit D	PQ610_04415	PRZ02_04745
		subunit H	PQ610_04420	PRZ02_04750
		subunit I	PQ610_04425	PRZ02_04755
		subunit J	PQ610_04430	PRZ02_04760
		subunit K	PQ610_04435	PRZ02_04765
		subunit M	PQ610_04440	PRZ02_04770
		subunit L	PQ610_04445	PRZ02_04775
		subunit N	PQ610_04450	PRZ02_04780
	(Fe) superoxide dismutase	Fe-sod	PQ610_05710	PRZ02_06505
	Peroxiredoxin	prx	PQ610_01540, PQ610_06440, PQ610_00935	PRZ02_01395, PRZ02_05970, PRZ02_01975
	Thioredoxin reductase	tr	PQ610_05715	PRZ02_06510
	Thioredoxin	trx	PQ610_01825	PRZ02_01145
Resistance to arsenic and mercury compounds (K)	Arsenical pump-driving ATPase	ArsA	PQ610_03025	PRZ02_03375
		ArsB	PQ610_03060	PRZ02_03410
	Arsenate reductase	ArsC	PQ610_05985	PRZ02_06735
	Transcriptional regulatory protein ArsR	ArsR	PQ610_03005	PRZ02_03340
	Mercuric reductase	MerA	PQ610_01915	PRZ02_00975
Partial TCA (H)	Phosphoenolpyruvate carboxylase	ppc	PQ610_01125	PRZ02_01805
	Citrate synthase	cit	PQ610_06975	PRZ02_03135
	Aconitate hydratase	ace	PQ610_06980	PRZ02_03140
	Isocitrate dehydrogenase	idh	PQ610_06985	PRZ02_03145
Fermentation (G)	Pyruvate dehydrogenase complex	E1	PQ610_01100, PQ610_01105	PRZ02_01830, PRZ02_01825
		E2	PQ610_01090	PRZ02_01840
		E3	PQ610_00850, PQ610_01630, PQ610_06335	PRZ02_02050, PRZ02_01335, PRZ02_06070
	Pyruvate:ferredoxin oxidoreductase	subunit alpha	PQ610_01470, PQ610_05635	PRZ02_01465, PRZ02_06430
		subunit beta	PQ610_01465	PRZ02_01470
		subunit gamma	PQ610_01480	PRZ02_01455
		subunit delta	PQ610_01475, PQ610_05640	PRZ02_01460, PRZ02_06435
	Alcohol dehydrogenase	adh	PQ610_00115	PRZ02_02870
	Acetate-CoA lygase	acdA	PQ610_06050	PRZ02_06905
		acdB	PQ610_02660	PRZ02_00305
	NAD(P)H sulfur oxidoreductase	NSR	PQ610_06165	PRZ02_06790
Glucose catabolism (B)	ATP-dependent hexokinase (ROK)	hxk	PQ610_06925	PRZ02_03110
	Phosphoglucose/phosphomannose isomerase	pgi\pmi	PQ610_05835	PRZ02_06565
	ATP-dependent phosphofructo kinase	pfkA	PQ610_03375	PRZ02_03720
	Pyrophosphate-dependent phosphofructo kinase	pfp	PQ610_05755, PQ610_00485	PRZ02_07190, PRZ02_02485
	Fructose-bisphosphate aldolase (class 1)	fbaB	PQ610_01805	PRZ02_01165
	Triosephosphate isomerase	tim	PQ610_05845	PRZ02_06575
	Glyceraldehyde-3-phosphate dehydrogenase	GAPDH	PQ610_02975	PRZ02_03315
	Phosphoglycerate kinase	pgk	PQ610_04765	PRZ02_05095
	NAD(P)-dependent glyceraldehyde-3-phosphate dehydrogenase	GAPN	PQ610_05745	PRZ02_06540
	Phosphoglycerate mutase	gpmA	PQ610_04520	PRZ02_04840
	Enolase	eno	PQ610_04725	PRZ02_05055
	Pyruvate kinase	pyk	PQ610_00120	PRZ02_02865
	Phoshoenolepyruvate synthase	pps	PQ610_04935	PRZ02_05220
	Glucose dehydrogenase	gdh	PQ610_00520	PRZ02_02440
	Gluconate dehydratase	gad	PQ610_06285	PRZ02_06120
	2-keto-3-deoxygluconate kinase	kdgK	PQ610_06295	PRZ02_06110
	2-keto-3-deoxyphosphogluconate aldolase	kdgA	PQ610_06290	PRZ02_06115
Non-oxidative branch of pentose-phosphate pathway (C)	Ribulose-phosphate 3-epimerase	rpe	PQ610_00445	PRZ02_02520
	Ribose 5-phosphate isomerase	rpiA	PQ610_04320	PRZ02_04640
	Transketolase subunit A	tklA	PQ610_00455	PRZ02_02510 (fussion)
	Transketolase subunit B	tklB	PQ610_00460	PRZ02_02510 (fussion)
	Transaldolase	talB	PQ610_00450	PRZ02_02515
	3-hexulose-6-phosphate synthase	hps	PQ610_01515	PRZ02_01420
Xylose catabolism (F)	Xylose isomerase	XylA	PQ610_00840	PRZ02_02060
	Xylulose kinase	XylB	PQ610_00885	PRZ02_02020
Mannose catabolism (E)	ATP-dependent hexokinase	hxk	PQ610_06925	PRZ02_03110
	Phosphoglucose/phosphomannose isomerase	pgi\pmi	PQ610_05835	PRZ02_06565
Galactose catabolism (D)	Galactokinase	galK	PQ610_04930	PRZ02_05215
	UDP-glucose-hexose-1-phosphate uridylyltransferase	galT	PQ610_01215	PRZ02_01715
	UDP-glucose 4-epimerase	galE	PQ610_01255	PRZ02_01675
	Aldose 1-epimerase	galM	PQ610_01850	PRZ02_01120
	Phosphomannomutase/phosphoglucomutase,	pmm\pgm	PQ610_05835	PRZ02_06565
Polysaccharide degradation (A)		GH5	PQ610_00835, PQ610_01075, PQ610_06225, PQ610_06300, PQ610_06405, PQ610_06745	PRZ02_01855, PRZ02_05660, PRZ02_05750, PRZ02_05950, PRZ02_05995, PRZ02_06105, PRZ02_06185, PRZ02_07035
		GH12	PQ610_06305	PRZ02_06100
		GH3	PQ610_00005, PQ610_06220, PQ610_06455	PRZ02_07305, PRZ02_02980, PRZ02_05940
		GH116	PQ610_00145
		GH13	PQ610_00745	PRZ02_02160
		CH15	PQ610_04875	PRZ02_01045, PRZ02_02170
		CH57	PQ610_00735, PQ610_05975	PRZ02_02165, PRZ02_06715
		CH31	PQ610_00700, PQ610_00740, PQ610_00740	PRZ02_07210, PRZ02_02155, PRZ02_02190,
		GH122	PQ610_07150
		GH2	PQ610_06965	PRZ02_03080, PRZ02_03085
		GH36	PQ610_04840	PRZ02_05170
		GH38	PQ610_06805, PQ610_07055	PRZ02_03015, PRZ02_03075, PRZ02_05920, PRZ02_02270
Sugar transporters	Maltose/maltodextrin transport system	MalE	PQ610_01445	PRZ02_01490
		MalF	PQ610_01440	PRZ02_01495 (fussion)
		MalG	PQ610_01440	PRZ02_01495 (fussion)
		MalK	PQ610_01435	PRZ02_01500
	Glucose import system	GlcS	PQ610_05425	PRZ02_07065
		GlcT	PQ610_05410	PRZ02_07080
		GlcU	PQ610_05415	PRZ02_07075
		GlcV	PQ610_05420	PRZ02_07070
	Glucose transporter	GlcP	PQ610_04870	PRZ02_01040
