# Supplementary material for: Polysaccharide-degrading archaea dominate acidic hot springs: genomic and cultivation insights into a novel Thermoproteota lineage
Source: mSystems. 2025 Sep 22;10(10):e00710-25. doi: 10.1128/msystems.00710-25 (PMC12542729; doi:10.1128/msystems.00710-25)
Supplement: Table S6 — CAZymes encoded in genomes of Tardisphaerales representatives. [file msystems.00710-25-s0005.xlsx]

## Sheet: MP-3918
Polysaccharide-degrading archaea dominate acidic hot springs: genomic and cultivation insights into a novel Thermoproteota lineage (Prokofeva et al.)
Supplementary Table S6. CAZymes (excluding glycosyltransferases) encoded in genomes of Tardisphaerales representatives
Gene ID	HMMER	dbCAN_sub	DIAMOND	Function	SignalP	DeepTMHMM
PQ610_00005	GH3(82-304)	GH3_e88	GH3	beta-xylosidase/beta-glucosidase	-	no (out)
PQ610_00085	GH109(4-155)	GH109_e7	-	D-glucoside 3-dehydrogenase	-	-
PQ610_00145	GH116(338-651)	GH116_e0	GH116	beta-glucosidase	-	no (out)
PQ610_00700	GH31(164-583)	GH31_e62	GH31	alpha-glucosidase/alpha-xylosidase	-	no (out)
PQ610_00735	GH57(107-464)	GH57_e12	-	putative alpha-amylase	Sec/SPI	SP+TM
PQ610_00740	GH31(147-577)	GH31_e56	GH31	alpha-glucosidase	-	no (out)
PQ610_00745	GH13_20(125-397)	GH13_e38	GH13	neopullulanase/alpha-amylase	-	no (out)
PQ610_00830	GH53(3-298)	GH53_e16	-	endo-beta-1,4-galactanase	-	no (out)
PQ610_00835	GH5(62-350)	GH5_e70	-	endoglycoceramidase/endoglucanase	Sec/SPI	SP+TM
PQ610_00955	GH109(2-147)	-	-	D-glucoside 3-dehydrogenase	-	-
PQ610_01075	GH5_36(6-307)	GH5_e166	-	endoglucanase	-	-
PQ610_01150	GH176	GH133_e2	-	amylo-alpha-1,6-glucosidase	-	-
PQ610_03215	GH29(2-349)	GH29_e53	GH29	alpha-L-fucosidase	-	no (out)
PQ610_04840	GH1(2-454)	GH1_e66	GH1	beta-galactosidase	-	no (out)
PQ610_04875	GH15(242-603)	GH15_e16	GH15	glucoamylase	-	no (out)
PQ610_05975	GH57(5-326)	GH57_e13	GH57	alpha-amylase	-	-
PQ610_06125	GH109(2-183)	GH109_e7	-	GH109	-	-
PQ610_06220	GH3(80-302)	GH3_e88	GH3	beta-xylosidase/beta-glucosidase	-	no (out)
PQ610_06225	GH5(54-335)	GH5_e70	-	endoglycoceramidase/endoglucanase	Sec/SPI	SP+TM
PQ610_06300	GH5_19(4-270)	GH5_e325	GH5_19	endo-1,4-beta-mannosidase	-	no (out)
PQ610_06305	GH12(153-319)	GH12_e5	-	endoglucanase	-	SP
PQ610_06405	GH5(132-389)	GH5_e310	-	?	Sec/SPI	SP+TM
PQ610_06430	GH35(1-299)	GH35_e47	GH35	beta-galactosidase	-	no (out)
PQ610_06445	GH51(10-483)	GH51_e0	GH51	alpha-L-arabinofuranosidase	-	no (out)
PQ610_06455	GH3(94-315)	GH3_e88	GH3	beta-glucosidase/beta-xylosidase	-	no (out)
PQ610_06460	GH127(23-519)	GH127_e8	GH127	beta-L-arabinofuranosidase	-	-
PQ610_06715	GH50(41-358)	GH50_e17	GH50	putative endo-beta-1,3-glucanase	-	no (out)
PQ610_06720	-	GH36_e48	GH36	alpha-galactosidase	-	no (out)
PQ610_06745	GH5(54-330)	GH5_e70	-	endoglycoceramidase/endoglucanase	Sec/SPI	SP+TM
PQ610_06805	GH38(227-461)	GH38_e26	GH38	alpha-mannosidase	-	no (out)
PQ610_06840	CBM67(118-269)+GH78(294-794)	CBM67_e28+GH78_e58	GH78	alpha-L-rhamnosidase	-	no (out)
PQ610_06845	GH109(3-155)	GH109_e7	-	GH109	-	-
PQ610_06895	GH5(62-375)	GH5_e70	-	endoglycoceramidase/endoglucanase	Sec/SPI	SP
PQ610_06965	GH2(7-546)	GH2_e29	GH2	beta-glucuronidase	-	no (out)
PQ610_07055	-	GH38_e21	GH38	putative GH	-	no (out)
PQ610_07065	CE14(7-113)	-	-	putative diacetylchitobiose deacetylase	-	-
PQ610_07150	GH122(17-174)+GH122(289-480)	GH122_e0	GH122	alpha-glucosidase	-	no (out)
PQ610_07180	GH31(79-514)	GH31_e92	GH31	alpha-xylosidase	-	no (out)

## Sheet: AK-3817
Gene ID	HMMER	dbCAN_sub	DIAMOND	Function	SignalP	DeepTMHMM
PRZ02_01045	GH15(244-603)	GH15_e16	GH15	glucoamylase	-	no (out)
PRZ02_01780	GH176	GH133_e2	-	amylo-alpha-1,6-glucosidase	-	-
PRZ02_01855	GH5_36(6-307)	GH5_e166	-	endoglucanase	-	-
PRZ02_01955	GH109(3-145)	-	-	GH109	-	-
PRZ02_02065	GH42(44-236)	-	-	putative beta-galactosidase	Sec/SPI	SP+TM
PRZ02_02155	GH31(148-578)	GH31_e56	GH31	alpha-glucosidase	-	no (out)
PRZ02_02160	GH13_20(134-404)	GH13_e38	GH13	neopullulanase/alpha-amylase	-	no (out)
PRZ02_02165	GH57(105-470)	GH57_e12	-	putative alpha-amylase	Sec/SPI	SP+TM
PRZ02_02170	GH15(237-576)	GH15_e50	GH15	putative isomaltose glucohydrolase	-	SP
PRZ02_02190	GH31(162-582)	GH31_e62	GH31	alpha-glucosidase/alpha-xylosidase	-	no (out)
PRZ02_02270	GH38(21-307)	GH38_e12	-	mannosylglycerate hydrolase	-	no (out)
PRZ02_02900	GH109(4-155)	GH109_e7	-	D-glucoside 3-dehydrogenase	-	-
PRZ02_02980	GH3(82-304)	GH3_e88	GH3	beta-xylosidase/beta-glucosidase	-	no (out)
PRZ02_03015	GH38(230-462)	GH38_e26	GH38	alpha-mannosidase	-	no (out)
PRZ02_03070	GH38(5-276)	GH38_e12	-	mannosylglycerate hydrolase	-	no (out)
PRZ02_03080	-	GH2_e10	GH2	beta-mannosidase (PRZ02_03080 and PRZ02_03085 probably are part of single protein)	-	no (out)
PRZ02_03085	-	GH2_e10	-	beta-mannosidase	-	no (out)
PRZ02_03170	GH109(5-157)	GH109_e5	-	D-glucoside 3-dehydrogenase	-	-
PRZ02_03195	GH4(1-172)	GH4_e21	-	alpha-galactosidase	-	-
PRZ02_03200	CBM67(117-268)+GH78(292-796)	CBM67_e27+GH78_e58	GH78	alpha-L-rhamnosidase	-	no (out)
PRZ02_03275	CE14(7-113)	-	-	putative diacetylchitobiose deacetylase	-	-
PRZ02_03555	GH29(2-349)	GH29_e53	GH29	alpha-L-fucosidase	-	no (out)
PRZ02_05170	GH1(3-456)	GH1_e66	GH1	beta-galactosidase	-	no (out)
PRZ02_05660	GH5(52-335)	GH5_e70	-	endoglycoceramidase/endoglucanase	Sec/SPII	SP
PRZ02_05685	GH50(39-357)	GH50_e17	GH50	putative endo-beta-1,3-glucanase	-	no (out)
PRZ02_05750	GH5(21-266)	GH5_e310	-	endo-1,4-beta-mannosidase	-	TM
PRZ02_05760	GH109(6-152)	-	-	GH109	-	-
PRZ02_05915	GH172(65-329)	GH172_e10	GH172	difructose dianhydride I synthase/hydrolase	-	no (out)
PRZ02_05920	-	GH38_e21	GH38	putative GH	-	no (out)
PRZ02_05935	GH127(23-519)	GH127_e8	GH127	beta-L-arabinofuranosidase	-	-
PRZ02_05940	GH3(94-315)	GH3_e88	GH3	beta-glucosidase/beta-xylosidase	-	no (out)
PRZ02_05950	GH5(52-328)	GH5_e149	-	endoglycoceramidase/endoglucanase	Sec/SPI	SP+TM
PRZ02_05965	GH51(14-483)	GH51_e0	GH51	alpha-L-arabinofuranosidase	-	-
PRZ02_05975	GH35(1-299)	GH35_e47	GH35	beta-galactosidase	-	no (out)
PRZ02_05995	GH5(131-390)	GH5_e310	-	?	Sec/SPI	SP+TM
PRZ02_06100	GH12(155-322)	GH12_e5	-	endoglucanase	Sec/SPI	SP
PRZ02_06105	GH5_19(4-270)	GH5_e325	GH5_19	endo-1,4-beta-mannosidase	-	no (out)
PRZ02_06185	GH5(52-332)	GH5_e70	-	endoglycoceramidase/endoglucanase	Sec/SPI	SP+TM
PRZ02_06715	GH57(5-326)	GH57_e13	GH57	alpha-amylase	-	-
PRZ02_06830	GH109(2-183)	GH109_e7	-	glucose--fructose oxidoreductase	-	-
PRZ02_07035	-	GH5_e149	-	endoglycoceramidase/endoglucanase	Sec/SPI	SP
PRZ02_07210	GH31(182-617)	GH31_e94	GH31	alpha-xylosidase	-	no (out)
PRZ02_07300	GH109(3-153)	GH109_e7	-	D-glucoside 3-dehydrogenase	-	-
PRZ02_07305	GH3(71-292)	GH3_e88	GH3	beta-xylosidase/beta-glucosidase	-	no (out)

## Sheet: GCA_002507085.1
Gene ID	HMMER	dbCAN_sub	DIAMOND	Function	SignalP	DeepTMHMM
gnl|extdb|tmp_000035	GH5_36(6-307)	GH5_e166	-	endoglucanase	-	-
gnl|extdb|tmp_000050	GH176	GH133_e2	-	amylo-alpha-1,6-glucosidase	-	-
gnl|extdb|tmp_000092	GH1(29-436)	GH1_e66	GH1	beta-galactosidase	-	no (out)
gnl|extdb|tmp_000099	GH15(242-583)	GH15_e16	GH15	glucoamylase	-	no (out)
gnl|extdb|tmp_000135	GH116(337-673)	GH116_e0	GH116	beta-glucosidase	-	no (out)
gnl|extdb|tmp_000336	GH109(7-137)	-	-	glucose--fructose oxidoreductase	-	-
gnl|extdb|tmp_000418	-	GH38_e21	GH38	putative GH	-	no (out)
gnl|extdb|tmp_000563	GH57(5-326)	GH57_e13	GH57	alpha-amylase	-	-
gnl|extdb|tmp_000708	GH29(2-349)	GH29_e53	GH29	alpha-L-fucosidase	-	no (out)
gnl|extdb|tmp_000846	GH122(17-173)+GH122(166-480)	GH122_e0	GH122	alpha-glucosidase	-	no (out)

## Sheet: GCA_003019475.1
Gene ID	HMMER	dbCAN_sub	DIAMOND	Function	SignalP	DeepTMHMM
PSN97385.1	GH1(8-464)	GH1_e66	GH1	beta-galactosidase	-	no (out)
PSN97781.1	CE4(15-154)	-	-	peptidoglycan deacetylase	-	-
PSN97922.1	GH105(32-326)	GH105_e0	-	unsaturated rhamnogalacturonyl hydrolase	-	-
PSN98339.1	GH1(40-380)	GH1_e45	-	beta-glucosidase	-	no (out)
PSN98407.1	CE14(50-162)	CE14_e11	-	putative diacetylchitobiose deacetylase	-	-
PSN98448.1	CE9(24-397)	CE9_e51	-	N-acetylglucosamine-6-phosphate deacetylase	-	-
PSN98454.1	GH31(170-650)	GH31_e41	GH31	alpha-glucosidase	-	no (out)
PSN98577.1	GH13_26(24-310)	GH13_e50	GH13_26	maltooligosyl trehalose synthase	-	-
PSN98578.1	CBM48(16-110)+GH13_11(192-545)	CBM48_e3+GH13_e48	CBM48+GH13_11	glycogen debranching enzyme	-	-
PSN98580.1	GH13_10(121-435)	CBM48_e0+GH13_e36	CBM48+GH13_10	malto-oligosyltrehalose trehalohydrolase	-	-
PSN98581.1	GH13_3(219-439)	GH13_e41	GH13_3	alpha-1,4-glucan:maltose-1-phosphate maltosyltransferase	-	-
PSN98582.1	GH13_16(32-384)	GH13_e0	GH13_16	trehalose synthase/amylase	-	-
PSN98596.1	CBM48(120-203)+GH13_9(274-573)	CBM48_e2+GH13_e200	CBM48+GH13_9	1,4-alpha-glucan branching enzyme	-	-
PSN98669.1	AA7(38-463)	AA7_e0	-	putative carbohydrate oxidase	-	-
PSN98849.1	GH15(237-597)	GH15_e22	GH15	trehalase	-	-
PSN99683.1	AA7(23-384)	AA7_e0	-	putative carbohydrate oxidase	-	-
PSO00079.1	CE4(72-181)	CE4_e210	CE4	putative polysaccharide deacetylase	-	-
PSO00205.1	GH2(12-687)	GH2_e124	GH2	exo-beta-D-glucosaminidase	-	SP
PSO00974.1	GH109(1-146)	-	-	GH109	-	-
PSO01130.1	GH133(254-595)	GH133_e2	GH133	glycogen debranching enzyme	-	-
PSO01133.1	GH15(272-628)	GH15_e30	GH15	glucoamylase	-	no (out)
PSO01134.1	GH15(270-601)	GH15_e49	-	trehalase	-	no (out)
PSO01136.1	GH57(7-308)	GH57_e37	-	alpha-amylase	-	-

## Sheet: GCA_003019515.1
Gene ID	HMMER	dbCAN_sub	DIAMOND	Function	SignalP	DeepTMHMM
PSN93284.1	GH1(8-464)	GH1_e66	GH1	beta-galactosidase	-	no (out)
PSN93406.1	CE4(15-154)	-	-	peptidoglycan deacetylase	-	-
PSN93536.1	GH105(32-326)	GH105_e0	-	unsaturated rhamnogalacturonyl hydrolase	-	-
PSN93985.1	CE9(24-397)	CE9_e51	-	N-acetylglucosamine-6-phosphate deacetylase	-	-
PSN93991.1	GH31(170-650)	GH31_e41	GH31	alpha-glucosidase	-	no (out)
PSN94121.1	GH13_16(32-384)	GH13_e0	GH13_16	trehalose synthase/amylase	-	-
PSN94122.1	GH13_3(219-439)	GH13_e41	GH13_3	alpha-1,4-glucan:maltose-1-phosphate maltosyltransferase	-	-
PSN94123.1	GH13_10(121-435)	CBM48_e0+GH13_e36	CBM48+GH13_10	malto-oligosyltrehalose trehalohydrolase	-	-
PSN94125.1	CBM48(16-110)+GH13_11(192-544)	CBM48_e3+GH13_e48	CBM48+GH13_11	glycogen debranching enzyme	-	-
PSN94126.1	GH13_26(24-310)	GH13_e50	GH13_26	maltooligosyl trehalose synthase	-	-
PSN94128.1	CBM48(120-203)+GH13_9(274-573)	CBM48_e2+GH13_e200	CBM48+GH13_9	1,4-alpha-glucan branching enzyme	-	-
PSN94146.1	AA7(38-463)	AA7_e0	-	putative carbohydrate oxidase	-	-
PSN94389.1	GH15(237-597)	GH15_e22	GH15	trehalase	-	-
PSN94626.1	GH1(40-380)	GH1_e45	-	beta-glucosidase	-	no (out)
PSN94684.1	CE14(50-162)	CE14_e11	-	diacetylchitobiose deacetylase	-	-
PSN95482.1	AA7(23-384)	AA7_e0	-	putative carbohydrate oxidase	-	-
PSN95573.1	CE4(72-181)	CE4_e210	CE4	putative polysaccharide deacetylase	-	-
PSN96100.1	GH2(12-687)	GH2_e124	GH2	exo-beta-D-glucosaminidase	-	SP
PSN96155.1	GH1(40-380)	GH1_e45	-	beta-glucosidase	-	no (out)
PSN96314.1	GH109(1-146)	-	-	GH109	-	-
PSN96461.1	GH133(254-595)	GH133_e2	GH133	glycogen debranching enzyme	-	-
PSN96464.1	GH15(272-628)	GH15_e30	GH15	glucoamylase	-	no (out)
PSN96465.1	GH15(270-601)	GH15_e49	-	trehalase	-	no (out)
PSN96467.1	GH57(7-308)	GH57_e37	-	alpha-amylase	-	-

## Sheet: GCA_003019535.1
Gene ID	HMMER	dbCAN_sub	DIAMOND	Function	SignalP	DeepTMHMM
PSN98955.1	GH1(8-464)	GH1_e66	GH1	beta-galactosidase	-	no (out)
PSN99470.1	GH105(32-326)	GH105_e0	-	unsaturated rhamnogalacturonyl hydrolase	-	-
PSO00377.1	GH13_16(32-384)	GH13_e0	GH13_16	trehalose synthase/amylase	-	-
PSO00378.1	GH13_3(219-439)	GH13_e41	GH13_3	alpha-1,4-glucan:maltose-1-phosphate maltosyltransferase	-	-
PSO00379.1	GH13_10(121-435)	CBM48_e0+GH13_e36	CBM48+GH13_10	malto-oligosyltrehalose trehalohydrolase	-	-
PSO00381.1	CBM48(16-110)+GH13_11(192-545)	CBM48_e3+GH13_e48	CBM48+GH13_11	glycogen debranching enzyme	-	-
PSO00382.1	GH13_26(24-310)	GH13_e50	GH13_26	maltooligosyl trehalose synthase	-	-
PSO00384.1	CBM48(120-203)+GH13_9(274-573)	CBM48_e2+GH13_e200	CBM48+GH13_9	1,4-alpha-glucan branching enzyme	-	-
PSO00530.1	AA7(38-463)	AA7_e0	-	putative carbohydrate oxidase	-	-
PSO00852.1	GH15(237-597)	GH15_e22	GH15	trehalase	-	-
PSO01488.1	CE14(50-162)	CE14_e11	-	diacetylchitobiose deacetylase	-	-
PSO01494.1	CE4(15-154)	-	-	peptidoglycan deacetylase	-	-
PSO01595.1	CE9(24-397)	CE9_e51	-	N-acetylglucosamine-6-phosphate deacetylase	-	-
PSO01602.1	GH31(170-650)	GH31_e41	GH31	alpha-glucosidase	-	no (out)
PSO02207.1	CE4(72-181)	CE4_e210	CE4	putative polysaccharide deacetylase	-	-
PSO02294.1	AA7(23-384)	AA7_e0	-	putative carbohydrate oxidase	-	-
PSO02644.1	GH1(36-376)	GH1_e45	-	beta-glucosidase	-	-
PSO02700.1	GH2(12-687)	GH2_e124	GH2	exo-beta-D-glucosaminidase	-	no (out)
PSO02891.1	GH109(1-146)	-	-	GH109	-	-
PSO02978.1	GH57(7-308)	GH57_e37	-	alpha-amylase	-	-
PSO02980.1	GH15(270-601)	GH15_e49	-	trehalase	-	no (out)
PSO02981.1	GH15(272-628)	GH15_e30	GH15	glucoamylase	-	no (out)
PSO02985.1	GH133(254-595)	GH133_e2	GH133	glycogen debranching enzyme	-	-

## Sheet: GCA_003019545.1
Gene ID	HMMER	dbCAN_sub	DIAMOND	Function	SignalP	DeepTMHMM
PSN84568.1	GH133(152-493)	GH133_e2	-	glycogen debranching enzyme	-	-
PSN85591.1	GH133(169-510)	GH133_e2	-	glycogen debranching enzyme	-	-
PSN85761.1	GH105(25-326)	GH105_e0	-	unsaturated rhamnogalacturonyl hydrolase	-	-
PSN86353.1	CE9(24-397)	CE9_e51	-	N-acetylglucosamine-6-phosphate deacetylase	-	-
PSN86964.1	CE4(72-181)	CE4_e210	CE4	putative polysaccharide deacetylase	-	-
PSN88667.1	-	GH1_e45	-	beta-glucosidase	-	-
PSN89767.1	CE14(50-162)	CE14_e11	-	diacetylchitobiose deacetylase	-	-
PSN89952.1	GH109(1-146)	-	-	GH109	-	-
PSN90045.1	GH15(83-439)	GH15_e30	GH15	trehalase	-	-
PSN90408.1	GH15(237-597)	GH15_e22	GH15	trehalase	-	-
PSN90571.1	GH1(8-464)	GH1_e66	GH1	beta-galactosidase	-	no (out)
PSN90833.1	GH13_16(32-384)	GH13_e0	GH13_16	trehalose synthase/amylase	-	-
PSN90834.1	GH13_3(219-439)	GH13_e41	GH13_3	alpha-1,4-glucan:maltose-1-phosphate maltosyltransferase	-	-
PSN90835.1	GH13_10(121-435)	CBM48_e0+GH13_e36	CBM48+GH13_10	malto-oligosyltrehalose trehalohydrolase	-	-
PSN90837.1	CBM48(120-203)+GH13_9(274-573)	CBM48_e2+GH13_e200	CBM48+GH13_9	1,4-alpha-glucan branching enzyme	-	-
PSN90960.1	GH2(12-687)	GH2_e124	GH2	exo-beta-D-glucosaminidase	-	SP
PSN91232.1	CBM48(16-109)+GH13_11(191-544)	CBM48_e3+GH13_e48	CBM48+GH13_11	glycogen debranching enzyme	-	-
PSN91233.1	GH13_26(24-310)	GH13_e50	GH13_26	maltooligosyl trehalose synthase	-	-
PSN91844.1	GH31(170-650)	GH31_e41	GH31	alpha-glucosidase	-	no (out)

## Sheet: GCA_003019595.1
Gene ID	HMMER	dbCAN_sub	DIAMOND	Function	SignalP	DeepTMHMM
PSN82332.1	-	GH63_e21	GH63	putative trehalase	-	-
PSN82865.1	-	GH63_e16	GH63	mannosylglycerate hydrolase	-	-
PSN83101.1	AA7(1-315)	AA7_e0	-	putative carbohydrate oxidase	-	no (out)
PSN83128.1	GH1(8-373)	GH1_e45	-	beta-glucosidase	-	-
PSN83702.1	GH15(251-600)	GH15_e1	GH15	trehalase	-	no (out)
PSN84792.1	CE4(43-147)	CE4_e281	-	peptidoglycan deacetylase	-	-
PSN84849.1	CE4(12-165)	CE4_e204	-	peptidoglycan deacetylase	-	-
PSN85007.1	GH31(179-614)	GH31_e56	GH31	alpha-glucosidase	-	no (out)
PSN85079.1	GH57(338-680)	GH57_e11	GH57	putative alpha-amylase	Sec/SPII	SP+TM
PSN85084.1	GH15(18-230)	GH15_e50	-	putative isomaltose glucohydrolase	-	TM
PSN85134.1	GH15(209-554)	GH15_e4	GH15	trehalase	-	-
PSN85151.1	GH133(253-593)	GH133_e2	GH133	glycogen debranching enzyme	-	-
PSN85684.1	GH57(7-308)	GH57_e37	-	alpha-amylase	-	-
PSN86005.1	GH15(277-597)	GH15_e52	GH15	trehalase	-	-
PSN86405.1	CE4(78-179)	CE4_e210	CE4	putative polysaccharide deacetylase	-	-
PSN86594.1	GH109(1-146)	GH109_e7	-	GH109	-	-

## Sheet: GCA_003019615.1
Gene ID	HMMER	dbCAN_sub	DIAMOND	Function	SignalP	DeepTMHMM
PSN85142.1	-	GH63_e21	-	putative trehalase	-	-
PSN86982.1	CE4(12-165)	CE4_e204	-	peptidoglycan deacetylase	-	-
PSN86991.1	GH31(66-501)	GH31_e56	GH31	alpha-glucosidase	-	no (out)
PSN87409.1	GH1(8-373)	GH1_e45	-	beta-glucosidase	-	-
PSN87495.1	CE4(43-147)	CE4_e281	-	peptidoglycan deacetylase	-	-
PSN87553.1	GH15(209-554)	GH15_e4	GH15	trehalase	-	-
PSN87642.1	CE4(78-179)	CE4_e210	CE4	putative polysaccharide deacetylase	-	-
PSN88001.1	GH15(251-600)	GH15_e1	GH15	trehalase	-	no (out)
PSN88226.1	GH15(277-597)	GH15_e52	GH15	trehalase	-	no (out)
PSN88368.1	GH57(7-308)	GH57_e37	-	alpha-amylase	-	-
PSN89352.1	GH133(254-593)	GH133_e2	GH133	glycogen debranching enzyme	-	-
PSN89653.1	GH109(1-146)	GH109_e7	-	GH109	-	-

## Sheet: GCA_011055275.1
Gene ID	HMMER	dbCAN_sub	DIAMOND	Function	SignalP	DeepTMHMM
HEV51033.1	CE14(7-113)	-	-	diacetylchitobiose deacetylase	-	-
HEV51138.1	GH31(182-617)	GH31_e94	GH31	alpha-xylosidase	-	no (out)
HEV51346.1	GH109(2-154)	GH109_e7	-	GH109	-	-
HEV51392.1	GH5_36(6-307)	GH5_e166	-	endoglucanase	-	no (out)
HEV51601.1	GH57(5-326)	GH57_e13	GH57	alpha-amylase	-	-
HEV51700.1	GH2(23-616)	GH2_e10	GH2	beta-mannosidase	-	no (out)
HEV51716.1	GH5(131-358)	GH5_e310	-	?	Sec/SPI	SP
HEV51774.1	GH1(12-310)	GH1_e66	GH1	beta-galactosidase	-	no (out)
HEV51048.1	-	GH133_e2	-	amylo-alpha-1,6-glucosidase	-	-

[truncated: 20 more sheets: GCA_021800035.1, GCA_021817005.1, GCA_023256295.1, GCA_023256315.1, GCA_023487445.1, GCA_902812505.1, GCA_027340745.1, GCA_027357665.1, GCA_027385805.1, GCA_027385835.1, GCA_027385845.1, GCA_027385875.1, GCA_030756815.1, GCA_030756845.1, GCA_038728615.1, GCA_038733605.1, GCA_038881695.1, GCA_038883995.1, GCA_038884175.1, GCA_046534355.1]
