# Supplementary material for: Polysaccharide-degrading archaea dominate acidic hot springs: genomic and cultivation insights into a novel Thermoproteota lineage
Source: mSystems. 2025 Sep 22;10(10):e00710-25. doi: 10.1128/msystems.00710-25 (PMC12542729; doi:10.1128/msystems.00710-25)
Supplement: Table S7 — HGTector 2 analysis for prediction Tardisphaera proteins origin and probable horizontal gene transfers. [file msystems.00710-25-s0006.xlsx]

## Sheet: 3918_HGT_domains
Polysaccharide-degrading archaea dominate acidic hot springs: genomic and cultivation insights into a novel Thermoproteota lineage (Prokofeva et al.)
Supplementary Table S7. Possible horizontal gene transfers to Tardisphaera species based on the HGTector 2 results.
System	Pathway	Query	HGT Origin	Phylum	Class	Genus
Glucose catabolism (B)	ED	PQ610_06295_2-keto-3-deoxygluconate_kinase_kdgK	Bacteria	Bacillota	Clostridia
Glucose catabolism (B)	ED	PQ610_06290_2-keto-3-deoxyphosphogluconate_aldolase_kdgA	Archaea
Glucose catabolism (B)	EMP	PQ610_06925_ATP-dependent_hexokinase_(ROK)_hxk	Archaea
Glucose catabolism (B)	EMP	PQ610_03375_ATP-dependent_phosphofructo_kinase_pfkA	Bacteria
Glucose catabolism (B)	ED	PQ610_04725_Enolase_eno	Archaea
Glucose catabolism (B)	EMP	PQ610_04725_Enolase_eno	Archaea
Glucose catabolism (B)	EMP	PQ610_01805_Fructose-bisphosphate_aldolase_(class_1)_fbaB	Archaea
Glucose catabolism (B)	ED	PQ610_06285_Gluconate_dehydratase_gad	Archaea
Glucose catabolism (B)	ED	PQ610_00520_Glucose_dehydrogenase_gdh	Bacteria
Glucose catabolism (B)	ED	PQ610_02975_Glyceraldehyde-3-phosphate_dehydrogenase_GAPDH	Bacteria
Glucose catabolism (B)	ED	PQ610_05745_NAD(P)-dependent_glyceraldehyde-3-phosphate_dehydrogenase_GAPN	Archaea
Glucose catabolism (B)	ED	PQ610_04935_Phoshoenolepyruvate_synthase_pps	Bacteria	Bacillota
Glucose catabolism (B)	EMP	PQ610_02975_Glyceraldehyde-3-phosphate_dehydrogenase_GAPDH	Bacteria
Glucose catabolism (B)	EMP	PQ610_05745_NAD(P)-dependent_glyceraldehyde-3-phosphate_dehydrogenase_GAPN	Archaea
Glucose catabolism (B)	EMP	PQ610_04935_Phoshoenolepyruvate_synthase_pps	Bacteria	Bacillota
Glucose catabolism (B)	EMP	PQ610_05835_Phosphoglucose/phosphomannose_isomerase_pgi\pmi	Bacteria
Glucose catabolism (B)	ED	PQ610_04765_Phosphoglycerate_kinase_pgk	Archaea
Glucose catabolism (B)	EMP	PQ610_04765_Phosphoglycerate_kinase_pgk	Archaea
Glucose catabolism (B)	EMP	PQ610_04520_Phosphoglycerate_mutase_gpmA	Bacteria
Glucose catabolism (B)	ED	PQ610_04520_Phosphoglycerate_mutase_gpmA	Bacteria
Glucose catabolism (B)	EMP	PQ610_00485_Pyrophosphate-dependent_phosphofructo_kinase_pfp	Archaea
Glucose catabolism (B)	EMP	PQ610_05755_Pyrophosphate-dependent_phosphofructo_kinase_pfp	Archaea
Glucose catabolism (B)	EMP	PQ610_00120_Pyruvate_kinase_pyk	Bacteria
Glucose catabolism (B)	ED	PQ610_00120_Pyruvate_kinase_pyk	Bacteria
Glucose catabolism (B)	EMP	PQ610_05845_Triosephosphate_isomerase_tim	Archaea
Adaptations to acidophilic conditions (I)	Adaptations to acidophilic conditions	PQ610_02945_H+/Cl-_exchange_transporter_clcA	Archaea
Adaptations to acidophilic conditions (I)	Adaptations to acidophilic conditions	PQ610_02245_Phosphate_ABC_transporter_pstC	Bacteria
Adaptations to acidophilic conditions (I)	Adaptations to acidophilic conditions	PQ610_02240_Phosphate_ABC_transporter_pstA	Bacteria
Adaptations to acidophilic conditions (I)	Adaptations to acidophilic conditions	PQ610_02235_Phosphate_ABC_transporter_pstB	Bacteria
Adaptations to acidophilic conditions (I)	Adaptations to acidophilic conditions	PQ610_00190_Phosphate_transporter_pht	Archaea
Adaptations to acidophilic conditions (I)	Adaptations to acidophilic conditions	PQ610_04350_Prefoldin_pfdA	Archaea
Adaptations to acidophilic conditions (I)	Adaptations to acidophilic conditions	PQ610_04170_Prefoldin_pfdB	Archaea
Adaptations to acidophilic conditions (I)	Adaptations to acidophilic conditions	PQ610_06170_Pyrophosphate-energized_proton_pump_hppA	Archaea
Adaptations to acidophilic conditions (I)	Adaptations to acidophilic conditions	PQ610_05570_Thermosome_thsA	Archaea
Adaptations to acidophilic conditions (I)	Adaptations to acidophilic conditions	PQ610_03280_Thermosome_thsB	Archaea
Adaptations to acidophilic conditions (I)	Adaptations to acidophilic conditions	PQ610_06425_Voltage-gated_potassium_channel_kch	Archaea
Adaptations to acidophilic conditions (I)	Adaptations to acidophilic conditions	PQ610_04275_XPF-PCNA_complex_xpf	Archaea
Adaptations to acidophilic conditions (I)	Adaptations to acidophilic conditions	PQ610_04220_XPF-PCNA_complex_pcn	Archaea
Xylose catabolism (F)	Xylose catabolism	PQ610_00840_Xylose_isomerase_XylA	Bacteria
Xylose catabolism (F)	Xylose catabolism	PQ610_00885_Xylulose_kinase_XylB	Bacteria
Non-oxidative branch of pentose-phosphate pathway (C)	noxPPP	PQ610_01515_3-hexulose-6-phosphate_synthase_hps	Archaea
Non-oxidative branch of pentose-phosphate pathway (C)	noxPPP	PQ610_04320_Ribose_5-phosphate_isomerase_rpiA	Archaea
Non-oxidative branch of pentose-phosphate pathway (C)	noxPPP	PQ610_00445_Ribulose-phosphate_3-epimerase_rpe	Bacteria
Non-oxidative branch of pentose-phosphate pathway (C)	noxPPP	PQ610_00450_Transaldolase_talB	Archaea
Non-oxidative branch of pentose-phosphate pathway (C)	noxPPP	PQ610_00455_Transketolase_subunit_A_tklA	Bacteria
Non-oxidative branch of pentose-phosphate pathway (C)	noxPPP	PQ610_00460_Transketolase_subunit_B_tklB	Bacteria	Bacillota
Sugar transporters	Sugar transporters	PQ610_05425_Glucose_import_system_GlcS	Archaea
Sugar transporters	Sugar transporters	PQ610_05410_Glucose_import_system_GlcT	Archaea
Sugar transporters	Sugar transporters	PQ610_05415_Glucose_import_system_GlcU	Bacteria
Sugar transporters	Sugar transporters	PQ610_05420_Glucose_import_system_GlcV	Archaea
Sugar transporters	Sugar transporters	PQ610_04870_Glucose_transporter_GlcP	Archaea
Sugar transporters	Sugar transporters	PQ610_01445_Maltose/maltodextrin_transport_system_MalE	Archaea
Sugar transporters	Sugar transporters	PQ610_01440_Maltose/maltodextrin_transport_system_MalF	Archaea
Sugar transporters	Sugar transporters	PQ610_01440_Maltose/maltodextrin_transport_system_MalG	Archaea
Sugar transporters	Sugar transporters	PQ610_01435_Maltose/maltodextrin_transport_system_MalK	Archaea
Galactose catabolism (D)	Leloir pathway	PQ610_06925_ATP-dependent_hexokinase_hxk	Archaea
Galactose catabolism (D)	Leloir pathway	PQ610_01850_Aldose_1-epimerase_galM	Bacteria	Bacteroidota	Flavobacteriia
Galactose catabolism (D)	Leloir pathway	PQ610_04930_Galactokinase_galK	Archaea
Galactose catabolism (D)	Leloir pathway	PQ610_05835_Phosphomannomutase/phosphoglucomutase,_pmm\pgm	Bacteria
Galactose catabolism (D)	Leloir pathway	PQ610_01255_UDP-glucose_4-epimerase_galE	Archaea
Galactose catabolism (D)	Leloir pathway	PQ610_01215_UDP-glucose-hexose-1-phosphate_uridylyltransferase_galT	Archaea
Fermentation (G)	Fermentation	PQ610_06050_Acetate-CoA_lygase_acdA	Archaea
Fermentation (G)	Fermentation	PQ610_02660_Acetate-CoA_lygase_acdB	Archaea
Fermentation (G)	Fermentation	PQ610_00115_Alcohol_dehydrogenase_adh	Archaea
Fermentation (G)	Fermentation	PQ610_06165_NAD(P)H_sulfur_oxidoreductase_NSR	Archaea
Fermentation (G)	Fermentation	PQ610_01100_Pyruvate_dehydrogenase_complex_E1	Bacteria
Fermentation (G)	Fermentation	PQ610_01105_Pyruvate_dehydrogenase_complex_E1	Bacteria
Fermentation (G)	Fermentation	PQ610_01090_Pyruvate_dehydrogenase_complex_E2	cellular organisms
Fermentation (G)	Fermentation	PQ610_00850_Pyruvate_dehydrogenase_complex_E3	Archaea
Fermentation (G)	Fermentation	PQ610_01630_Pyruvate_dehydrogenase_complex_E3	Bacteria
Fermentation (G)	Fermentation	PQ610_06335_Pyruvate_dehydrogenase_complex_E3	Bacteria
Fermentation (G)	Fermentation	PQ610_01470_Pyruvate:ferredoxin_oxidoreductase_subunit_alpha	Archaea
Fermentation (G)	Fermentation	PQ610_05635_Pyruvate:ferredoxin_oxidoreductase_subunit_alpha	Archaea
Fermentation (G)	Fermentation	PQ610_01465_Pyruvate:ferredoxin_oxidoreductase_subunit_beta	Archaea
Fermentation (G)	Fermentation	PQ610_01480_Pyruvate:ferredoxin_oxidoreductase_subunit_gamma	Archaea
Fermentation (G)	Fermentation	PQ610_01475_Pyruvate:ferredoxin_oxidoreductase_subunit_delta	Archaea
Fermentation (G)	Fermentation	PQ610_05640_Pyruvate:ferredoxin_oxidoreductase_subunit_delta	Archaea
Oxygen detoxifgication system (J)	Oxygen detoxification system	PQ610_05710_(Fe)_superoxide_dismutase_Fe-sod	Archaea
Oxygen detoxifgication system (J)	Cytochrome bb	PQ610_01715_Cytochrome_bb_CydA	Archaea
Oxygen detoxifgication system (J)	Cytochrome bb	PQ610_01720_Cytochrome_bb_CydA`	Archaea
Oxygen detoxifgication system (J)	Complex I	PQ610_04400_Nuo-like_complex_subunit_A	Archaea
Oxygen detoxifgication system (J)	Complex I	PQ610_04405_Nuo-like_complex_subunit_B	cellular organisms
Oxygen detoxifgication system (J)	Complex I	PQ610_04410_Nuo-like_complex_subunit_C	Archaea
Oxygen detoxifgication system (J)	Complex I	PQ610_04415_Nuo-like_complex_subunit_D	Bacteria
Oxygen detoxifgication system (J)	Complex I	PQ610_04420_Nuo-like_complex_subunit_H	Bacteria
Oxygen detoxifgication system (J)	Complex I	PQ610_04425_Nuo-like_complex_subunit_I	Archaea
Oxygen detoxifgication system (J)	Complex I	PQ610_04430_Nuo-like_complex_subunit_J	Archaea
Oxygen detoxifgication system (J)	Complex I	PQ610_04435_Nuo-like_complex_subunit_K	Archaea
Oxygen detoxifgication system (J)	Complex I	PQ610_04440_Nuo-like_complex_subunit_M	Archaea
Oxygen detoxifgication system (J)	Complex I	PQ610_04445_Nuo-like_complex_subunit_L	Bacteria
Oxygen detoxifgication system (J)	Complex I	PQ610_04450_Nuo-like_complex_subunit_N	Archaea
Oxygen detoxifgication system (J)	Oxygen detoxification system	PQ610_00935_Peroxiredoxin_prx	Bacteria
Oxygen detoxifgication system (J)	Oxygen detoxification system	PQ610_01540_Peroxiredoxin_prx	Archaea
Oxygen detoxifgication system (J)	Oxygen detoxification system	PQ610_06440_Peroxiredoxin_prx	Archaea
Oxygen detoxifgication system (J)	SQR	PQ610_00200_Sulfur-quinon_oxidoreductase_SQR	Archaea
Oxygen detoxifgication system (J)	SQR	PQ610_03760_Sulfur-quinon_oxidoreductase_SQR	Archaea
Oxygen detoxifgication system (J)	Oxygen detoxification system	PQ610_01825_Thioredoxin_trx	Bacteria
Oxygen detoxifgication system (J)	Oxygen detoxification system	PQ610_05715_Thioredoxin_reductase_tr	Archaea
Oxygen detoxifgication system (J)	ATP synthase	PQ610_05270_V-type_ATP_sythase_(H+)_subunit_F	Archaea
Oxygen detoxifgication system (J)	ATP synthase	PQ610_05275_V-type_ATP_sythase_(H+)_subunit_E	Archaea
Oxygen detoxifgication system (J)	ATP synthase	PQ610_05280_V-type_ATP_sythase_(H+)_subunit_A	Archaea
Oxygen detoxifgication system (J)	ATP synthase	PQ610_05285_V-type_ATP_sythase_(H+)_subunit_B	Archaea
Oxygen detoxifgication system (J)	ATP synthase	PQ610_05290_V-type_ATP_sythase_(H+)_subunit_D	Bacteria
Oxygen detoxifgication system (J)	ATP synthase	PQ610_05310_V-type_ATP_sythase_(H+)_subunit_I	Archaea
Oxygen detoxifgication system (J)	ATP synthase	PQ610_05335_V-type_ATP_sythase_(H+)_subunit_C	Archaea
Oxygen detoxifgication system (J)	ATP synthase	PQ610_05340_V-type_ATP_sythase_(H+)_subunit_G\H	Archaea
Oxygen detoxifgication system (J)	ATP synthase	PQ610_05700_V-type_ATP_sythase_(H+)_subunit_K	Archaea
Resistance to arsenic and mercury compounds (K)	Arsenic resistance	PQ610_05985_Arsenate_reductase_ArsC	Archaea
Resistance to arsenic and mercury compounds (K)	Arsenic resistance	PQ610_03025_Arsenical_pump-driving_ATPase_ArsA	Bacteria
Resistance to arsenic and mercury compounds (K)	Arsenic resistance	PQ610_03060_Arsenical_pump-driving_ATPase_ArsB	Archaea
Resistance to arsenic and mercury compounds (K)	Mercury resistance	PQ610_01915_Mercuric_reductase_MerA	Bacteria
Resistance to arsenic and mercury compounds (K)	Arsenic resistance	PQ610_03005_Transcriptional_regulatory_protein_ArsR_ArsR	Archaea
Partial TCA (H)	TCA cycle partial	PQ610_06980_Aconitate_hydratase_ace	Bacteria
Partial TCA (H)	TCA cycle partial	PQ610_06975_Citrate_synthase_cit	Bacteria
Partial TCA (H)	TCA cycle partial	PQ610_06985_Isocitrate_dehydrogenase_idh	Archaea
Partial TCA (H)	TCA cycle partial	PQ610_01125_Phosphoenolpyruvate_carboxylase_ppc	Archaea
Mannose catabolism (E)	Mannose catabolism	PQ610_06925_ATP-dependent_hexokinase_hxk	Archaea
Mannose catabolism (E)	Mannose catabolism	PQ610_05835_Phosphomannomutase/phosphoglucomutase,_pmm\pgm	Bacteria

## Sheet: 3817_HGT_domains
System	Pathway	Query	HGT Origin	Phylum	Class	Genus
Glucose catabolism (B)	ED	PRZ02_06110_2-keto-3-deoxygluconate_kinase_kdgK	Bacteria	Bacillota	Clostridia
Glucose catabolism (B)	ED	PRZ02_06115_2-keto-3-deoxyphosphogluconate_aldolase_kdgA	Archaea
Glucose catabolism (B)	EMP	PRZ02_03110_ATP-dependent_hexokinase_(ROK)_hxk	Archaea
Glucose catabolism (B)	EMP	PRZ02_03720_ATP-dependent_phosphofructo_kinase_pfkA	Bacteria
Glucose catabolism (B)	ED	PRZ02_05055_Enolase_eno	Archaea
Glucose catabolism (B)	EMP	PRZ02_05055_Enolase_eno	Archaea
Glucose catabolism (B)	EMP	PRZ02_01165_Fructose-bisphosphate_aldolase_(class_1)_fbaB	Archaea
Glucose catabolism (B)	ED	PRZ02_06120_Gluconate_dehydratase_gad	Archaea
Glucose catabolism (B)	ED	PRZ02_02440_Glucose_dehydrogenase_gdh	Bacteria
Glucose catabolism (B)	ED	PRZ02_03315_Glyceraldehyde-3-phosphate_dehydrogenase_GAPDH	Bacteria
Glucose catabolism (B)	ED	PRZ02_06540_NAD(P)-dependent_glyceraldehyde-3-phosphate_dehydrogenase_GAPN	Archaea
Glucose catabolism (B)	ED	PRZ02_05220_Phoshoenolepyruvate_synthase_pps	Bacteria	Bacillota
Glucose catabolism (B)	EMP	PRZ02_03315_Glyceraldehyde-3-phosphate_dehydrogenase_GAPDH	Bacteria
Glucose catabolism (B)	EMP	PRZ02_06540_NAD(P)-dependent_glyceraldehyde-3-phosphate_dehydrogenase_GAPN	Archaea
Glucose catabolism (B)	EMP	PRZ02_05220_Phoshoenolepyruvate_synthase_pps	Bacteria	Bacillota
Glucose catabolism (B)	EMP	PRZ02_06565_Phosphoglucose/phosphomannose_isomerase_pgi\pmi	Bacteria
Glucose catabolism (B)	ED	PRZ02_05095_Phosphoglycerate_kinase_pgk	Archaea
Glucose catabolism (B)	ED	PRZ02_04840_Phosphoglycerate_mutase_gpmA	Bacteria
Glucose catabolism (B)	EMP	PRZ02_05095_Phosphoglycerate_kinase_pgk	Archaea
Glucose catabolism (B)	EMP	PRZ02_04840_Phosphoglycerate_mutase_gpmA	Bacteria
Glucose catabolism (B)	EMP	PRZ02_02485_Pyrophosphate-dependent_phosphofructo_kinase_pfp	Archaea
Glucose catabolism (B)	EMP	PRZ02_07190_Pyrophosphate-dependent_phosphofructo_kinase_pfp	Archaea
Glucose catabolism (B)	ED	PRZ02_02865_Pyruvate_kinase_pyk	Bacteria
Glucose catabolism (B)	EMP	PRZ02_02865_Pyruvate_kinase_pyk	Bacteria
Glucose catabolism (B)	EMP	PRZ02_06575_Triosephosphate_isomerase_tim	Archaea
Adaptations to acidophilic conditions (I)	Adaptations to acidophilic conditions	PRZ02_00015_H+/Cl-_exchange_transporter_clcA	Archaea
Adaptations to acidophilic conditions (I)	Adaptations to acidophilic conditions	PRZ02_00015_Phosphate_ABC_transporter_pstS_NO_DATA	Archaea
Adaptations to acidophilic conditions (I)	Adaptations to acidophilic conditions	PRZ02_00680_Phosphate_ABC_transporter_pstC	Bacteria	Pseudomonadota
Adaptations to acidophilic conditions (I)	Adaptations to acidophilic conditions	PRZ02_00685_Phosphate_ABC_transporter_pstA	Bacteria
Adaptations to acidophilic conditions (I)	Adaptations to acidophilic conditions	PRZ02_00690_Phosphate_ABC_transporter_pstB	Bacteria
Adaptations to acidophilic conditions (I)	Adaptations to acidophilic conditions	PRZ02_02800_Phosphate_transporter_pht	Archaea
Adaptations to acidophilic conditions (I)	Adaptations to acidophilic conditions	PRZ02_04500_Prefoldin_pfdB	Archaea
Adaptations to acidophilic conditions (I)	Adaptations to acidophilic conditions	PRZ02_06785_Pyrophosphate-energized_proton_pump_hppA	Archaea
Adaptations to acidophilic conditions (I)	Adaptations to acidophilic conditions	PRZ02_06365_Thermosome_thsA	Archaea
Adaptations to acidophilic conditions (I)	Adaptations to acidophilic conditions	PRZ02_03620_Thermosome_thsB	Archaea
Adaptations to acidophilic conditions (I)	Adaptations to acidophilic conditions	PRZ02_05980_Voltage-gated_potassium_channel_kch	Archaea
Adaptations to acidophilic conditions (I)	Adaptations to acidophilic conditions	PRZ02_04595_XPF-PCNA_complex_xpf	Archaea
Adaptations to acidophilic conditions (I)	Adaptations to acidophilic conditions	PRZ02_04550_XPF-PCNA_complex_pcn	Archaea
Xylose catabolism (F)	Xylose catabolism	PRZ02_02060_Xylose_isomerase_XylA	Bacteria
Xylose catabolism (F)	Xylose catabolism	PRZ02_02020_Xylulose_kinase_XylB	Bacteria
Non-oxidative branch of pentose-phosphate pathway (C)	noxPPP	PRZ02_01420_3-hexulose-6-phosphate_synthase_hps	Archaea
Non-oxidative branch of pentose-phosphate pathway (C)	noxPPP	PRZ02_04640_Ribose_5-phosphate_isomerase_rpiA	Archaea
Non-oxidative branch of pentose-phosphate pathway (C)	noxPPP	PRZ02_02520_Ribulose-phosphate_3-epimerase_rpe	Bacteria
Non-oxidative branch of pentose-phosphate pathway (C)	noxPPP	PRZ02_02515_Transaldolase_talB	Archaea
Non-oxidative branch of pentose-phosphate pathway (C)	noxPPP	PRZ02_02510_Transketolase_subunit_A_tklA	Bacteria	Chloroflexota	Anaerolineae	Pelolinea
Non-oxidative branch of pentose-phosphate pathway (C)	noxPPP	PRZ02_02510_Transketolase_subunit_B_tklB	Bacteria	Chloroflexota	Anaerolineae	Pelolinea
Sugar transporters	Sugar transporters	PRZ02_07065_Glucose_import_system_GlcS	Archaea
Sugar transporters	Sugar transporters	PRZ02_07080_Glucose_import_system_GlcT	Archaea
Sugar transporters	Sugar transporters	PRZ02_07075_Glucose_import_system_GlcU	Bacteria
Sugar transporters	Sugar transporters	PRZ02_07070_Glucose_import_system_GlcV	Archaea
Sugar transporters	Sugar transporters	PRZ02_01040_Glucose_transporter_GlcP	Archaea
Sugar transporters	Sugar transporters	PRZ02_01490_Maltose/maltodextrin_transport_system_MalE	Archaea
Sugar transporters	Sugar transporters	PRZ02_01495_Maltose/maltodextrin_transport_system_MalF	Archaea
Sugar transporters	Sugar transporters	PRZ02_01495_Maltose/maltodextrin_transport_system_MalG	Archaea
Sugar transporters	Sugar transporters	PRZ02_01500_Maltose/maltodextrin_transport_system_MalK	Archaea
Galactose catabolism (D)	Leloir pathway	PRZ02_03110_ATP-dependent_hexokinase_hxk	Archaea
Galactose catabolism (D)	Leloir pathway	PRZ02_01120_Aldose_1-epimerase_galM	Bacteria	Bacteroidota	Flavobacteriia	Zobellia
Galactose catabolism (D)	Leloir pathway	PRZ02_05215_Galactokinase_galK	Archaea
Galactose catabolism (D)	Leloir pathway	PRZ02_06565_Phosphomannomutase/phosphoglucomutase,_pmm\pgm	Bacteria
Galactose catabolism (D)	Leloir pathway	PRZ02_01675_UDP-glucose_4-epimerase_galE	Archaea
Galactose catabolism (D)	Leloir pathway	PRZ02_01715_UDP-glucose-hexose-1-phosphate_uridylyltransferase_galT	Archaea
Fermentation (G)	Fermentation	PRZ02_06905_Acetate-CoA_lygase_acdA	Archaea
Fermentation (G)	Fermentation	PRZ02_00305_Acetate-CoA_lygase_acdB	Archaea
Fermentation (G)	Fermentation	PRZ02_02870_Alcohol_dehydrogenase_adh	Archaea
Fermentation (G)	Fermentation	PRZ02_06790_NAD(P)H_sulfur_oxidoreductase_NSR	Archaea
Fermentation (G)	Fermentation	PRZ02_01825_Pyruvate_dehydrogenase_complex_E1	Bacteria
Fermentation (G)	Fermentation	PRZ02_01830_Pyruvate_dehydrogenase_complex_E1	Bacteria
Fermentation (G)	Fermentation	PRZ02_01840_Pyruvate_dehydrogenase_complex_E2	cellular organisms
Fermentation (G)	Fermentation	PRZ02_01335_Pyruvate_dehydrogenase_complex_E3	Bacteria
Fermentation (G)	Fermentation	PRZ02_02050_Pyruvate_dehydrogenase_complex_E3	Bacteria
Fermentation (G)	Fermentation	PRZ02_06070_Pyruvate_dehydrogenase_complex_E3	Bacteria
Fermentation (G)	Fermentation	PRZ02_01465_Pyruvate:ferredoxin_oxidoreductase_subunit_alpha	Archaea
Fermentation (G)	Fermentation	PRZ02_06430_Pyruvate:ferredoxin_oxidoreductase_subunit_alpha	Archaea
Fermentation (G)	Fermentation	PRZ02_01470_Pyruvate:ferredoxin_oxidoreductase_subunit_beta	Archaea
Fermentation (G)	Fermentation	PRZ02_01455_Pyruvate:ferredoxin_oxidoreductase_subunit_gamma	Archaea
Fermentation (G)	Fermentation	PRZ02_01460_Pyruvate:ferredoxin_oxidoreductase_subunit_delta	Archaea
Fermentation (G)	Fermentation	PRZ02_06435_Pyruvate:ferredoxin_oxidoreductase_subunit_delta	Archaea
Oxygen detoxifgication system (J)	Oxygen detoxification system	PRZ02_06505_(Fe)_superoxide_dismutase_Fe-sod	Archaea
Oxygen detoxifgication system (J)	Cytochrome bb	PRZ02_01245_Cytochrome_bb_CydA	Archaea
Oxygen detoxifgication system (J)	Cytochrome bb	PRZ02_01250_Cytochrome_bb_CydA`	Archaea
Oxygen detoxifgication system (J)	Complex I	PRZ02_04730_Nuo-like_complex_subunit_A	Archaea
Oxygen detoxifgication system (J)	Complex I	PRZ02_04735_Nuo-like_complex_subunit_B	cellular organisms
Oxygen detoxifgication system (J)	Complex I	PRZ02_04740_Nuo-like_complex_subunit_C	Archaea
Oxygen detoxifgication system (J)	Complex I	PRZ02_04745_Nuo-like_complex_subunit_D	Bacteria
Oxygen detoxifgication system (J)	Complex I	PRZ02_04750_Nuo-like_complex_subunit_H	Bacteria
Oxygen detoxifgication system (J)	Complex I	PRZ02_04755_Nuo-like_complex_subunit_I	Archaea
Oxygen detoxifgication system (J)	Complex I	PRZ02_04760_Nuo-like_complex_subunit_J	Archaea
Oxygen detoxifgication system (J)	Complex I	PRZ02_04765_Nuo-like_complex_subunit_K	Archaea
Oxygen detoxifgication system (J)	Complex I	PRZ02_04770_Nuo-like_complex_subunit_M	Archaea
Oxygen detoxifgication system (J)	Complex I	PRZ02_04775_Nuo-like_complex_subunit_L	Bacteria
Oxygen detoxifgication system (J)	Complex I	PRZ02_04780_Nuo-like_complex_subunit_N	Archaea
Oxygen detoxifgication system (J)	Oxygen detoxification system	PRZ02_01395_Peroxiredoxin_prx	Archaea
Oxygen detoxifgication system (J)	Oxygen detoxification system	PRZ02_01975_Peroxiredoxin_prx	Bacteria
Oxygen detoxifgication system (J)	Oxygen detoxification system	PRZ02_05970_Peroxiredoxin_prx	Archaea
Oxygen detoxifgication system (J)	SQR	PRZ02_02790_Sulfur-quinon_oxidoreductase_SQR	Archaea
Oxygen detoxifgication system (J)	SQR	PRZ02_04090_Sulfur-quinon_oxidoreductase_SQR	Archaea
Oxygen detoxifgication system (J)	Oxygen detoxification system	PRZ02_01145_Thioredoxin_trx	Bacteria
Oxygen detoxifgication system (J)	Oxygen detoxification system	PRZ02_06510_Thioredoxin_reductase_tr	Archaea
Oxygen detoxifgication system (J)	ATP synthase	PRZ02_05545_V-type_ATP_sythase_(H+)_subunit_F	Archaea
Oxygen detoxifgication system (J)	ATP synthase	PRZ02_05550_V-type_ATP_sythase_(H+)_subunit_E	Archaea
Oxygen detoxifgication system (J)	ATP synthase	PRZ02_05555_V-type_ATP_sythase_(H+)_subunit_A	Archaea
Oxygen detoxifgication system (J)	ATP synthase	PRZ02_05560_V-type_ATP_sythase_(H+)_subunit_B	Archaea
Oxygen detoxifgication system (J)	ATP synthase	PRZ02_05565_V-type_ATP_sythase_(H+)_subunit_D	Archaea
Oxygen detoxifgication system (J)	ATP synthase	PRZ02_05585_V-type_ATP_sythase_(H+)_subunit_I	Archaea
Oxygen detoxifgication system (J)	ATP synthase	PRZ02_05610_V-type_ATP_sythase_(H+)_subunit_C	Archaea
Oxygen detoxifgication system (J)	ATP synthase	PRZ02_05615_V-type_ATP_sythase_(H+)_subunit_G\H	Archaea
Oxygen detoxifgication system (J)	ATP synthase	PRZ02_06495_V-type_ATP_sythase_(H+)_subunit_K	Archaea
Resistance to arsenic and mercury compounds (K)	Arsenic resistance	PRZ02_06735_Arsenate_reductase_ArsC	Bacteria
Resistance to arsenic and mercury compounds (K)	Arsenic resistance	PRZ02_03375_Arsenical_pump-driving_ATPase_ArsA	Archaea
Resistance to arsenic and mercury compounds (K)	Arsenic resistance	PRZ02_03410_Arsenical_pump-driving_ATPase_ArsB	Archaea
Resistance to arsenic and mercury compounds (K)	Mercury resistance	PRZ02_00975_Mercuric_reductase_MerA	Bacteria
Resistance to arsenic and mercury compounds (K)	Arsenic resistance	PRZ02_03340_Transcriptional_regulatory_protein_ArsR_ArsR	Archaea
Partial TCA (H)	TCA cycle partial	PRZ02_03140_Aconitate_hydratase_ace	Bacteria
Partial TCA (H)	TCA cycle partial	PRZ02_03135_Citrate_synthase_cit	Bacteria
Partial TCA (H)	TCA cycle partial	PRZ02_03145_Isocitrate_dehydrogenase_idh	Bacteria
Partial TCA (H)	TCA cycle partial	PRZ02_01805_Phosphoenolpyruvate_carboxylase_ppc	Archaea
Mannose catabolism (E)	Mannose catabolism	PRZ02_03110_ATP-dependent_hexokinase_hxk	Archaea
Mannose catabolism (E)	Mannose catabolism	PRZ02_06565_Phosphoglucose/phosphomannose_isomerase_pgi\pmi	Bacteria
