# Supplementary material for: Polysaccharide-degrading archaea dominate acidic hot springs: genomic and cultivation insights into a novel Thermoproteota lineage
Source: mSystems. 2025 Sep 22;10(10):e00710-25. doi: 10.1128/msystems.00710-25 (PMC12542729; doi:10.1128/msystems.00710-25)
Supplement: Table S8 — Metabolic potential comparison among Tardisphaerales representatives. [file msystems.00710-25-s0007.xlsx]

## Sheet: Лист1
Polysaccharide-degrading archaea dominate acidic hot springs: genomic and cultivation insights into a novel Thermoproteota lineage (Prokofeva et al.)
Supplementary Table S8. Metabolic potential comparison among Tardisphaerales representatives
System	Section	Name	Gene	GCA_030756845.1_TACK_group_archaeon	GCA_023256295	GCA_046534355.1_Candidatus_Marsarchaeota_archaeon	GCA_002507085.1	T. mir (3918)	GCA_023256315	GCA_030756815.1_TACK_group_archaeon	GCA_011055275	T. sacc (3817)	GCA_038728615.1_Thermoprotei_archaeon	GCA_038881695.1_Thermoprotei_archaeon	GCA_038884175.1_Thermoprotei_archaeon	GCA_038733605.1_Thermoprotei_archaeon	GCA_003019615 (OSP-C)	GCA_003019595 (BE-D)	GCA_038883995.1_Thermoprotei_archaeon	GCA_023487445	GCA_027385875.1_annot	GCA_027357665.1_annot	GCA_021817005	GCA_027385835.1_annot	GCA_027340745.1_annot	GCA_027385845.1_annot	GCA_027385805.1_annot	GCA_021800035	GCA_902812505	GCA_003019545 (OSP-D)	GCA_003019475 (ECH-3)	GCA_003019535 (ECH-1)	GCA_003019515 (ECH-2)
Hexoses	EMP unique	ROK ATP dep glucokinase	glk_ROK			MFP3220195.1;MFP3220699.1;		PQ610_06925	gnl|extdb|pgaptmp_000693	MDP7976285.1		PRZ02_03110
		ATP/ADP dep gucokinase	glk\hk																MEM3670272.1	MCL5788661.1
		N-acetylmuramic acid/N-acetylglucosamine kinase	murK			MFP3220240.1							MEM0120643.1	MEM3799302.1		MEM0272469.1	PSN88537.1	PSN86389.1			gnl|extdb|pgaptmp_000194;gnl|extdb|pgaptmp_001366	gnl|extdb|pgaptmp_001257;gnl|extdb|pgaptmp_000758	gnl|extdb|pgaptmp_000598, gnl|extdb|pgaptmp_001391	gnl|extdb|pgaptmp_000507;gnl|extdb|pgaptmp_000652	gnl|extdb|pgaptmp_001020;gnl|extdb|pgaptmp_001544	gnl|extdb|pgaptmp_001688;gnl|extdb|pgaptmp_001167;gnl|extdb|pgaptmp_001870	gnl|extdb|pgaptmp_001652;gnl|extdb|pgaptmp_000854;	gnl|extdb|pgaptmp_001724, gnl|extdb|pgaptmp_000865	gnl|extdb|pgaptmp_001247	PSN89796.1	PSO00318.1	PSO02415.1	PSN95701.1
		G6P-isomerase	pgi	MDP7975283.1	gnl|extdb|pgaptmp_000282	MFP3220103.1	gnl|extdb|pgaptmp_000879	PQ610_05835	gnl|extdb|pgaptmp_000324;gnl|extdb|pgaptmp_000686;	MDP7975830.1	HEV51751.1	PRZ02_06565	MEM0121579.1	MEM3798789.1		MEM0272837	PSN89225.1	PSN85369.1	MEM3671375.1	MCL5788799.1	gnl|extdb|pgaptmp_001366	gnl|extdb|pgaptmp_001541	gnl|extdb|pgaptmp_000737	gnl|extdb|pgaptmp_001478	gnl|extdb|pgaptmp_002309;gnl|extdb|pgaptmp_001229;	gnl|extdb|pgaptmp_002274;gnl|extdb|pgaptmp_000577;	gnl|extdb|pgaptmp_001274	gnl|extdb|pgaptmp_000359	gnl|extdb|pgaptmp_000701	PSN87017.1	PSN98551.1	PSO00270.1	PSN94075.1
		ATP-dep phosphofructokinase A	pfkA	MDP7975420.1	gnl|extdb|pgaptmp_000296	MFP3219976.1	gnl|extdb|pgaptmp_000741	PQ610_03375	gnl|extdb|pgaptmp_001041	MDP7976088.1	HEV51574.1	PRZ02_03720
		ATP-dep phosphofructokinase B	pfkB
		PPi-dependent phosphofructokinase	pfk\pp	MDP7975198.1	gnl|extdb|pgaptmp_000507	MFP3220525.1	gnl|extdb|pgaptmp_000878, gnl|extdb|pgaptmp_000877	PQ610_05755, PQ610_00485	gnl|extdb|pgaptmp_000557	MDP7975715.1;MDP7976846.1;	HEV51644.1	PRZ02_07190, PRZ02_02485
		ADP-dep phosphofructokinase	pfk
		Fructose-1,6-bisP_aldolase both classes	fbpa	MDP7974627.1	gnl|extdb|pgaptmp_000008	MFP3220478	gnl|extdb|pgaptmp_000449	PQ610_01805	gnl|extdb|pgaptmp_000234	MDP7975765	HEV51782.1	PRZ02_01165	MEM0120243.1	MEM3799215.1	MEM3655514.1	MEM0271496.1	PSN87980.1	PSN86347.1	MEM3671386.1	MCL5788585.1	gnl|extdb|pgaptmp_001327	gnl|extdb|pgaptmp_000134	gnl|extdb|pgaptmp_000438	gnl|extdb|pgaptmp_001148	gnl|extdb|pgaptmp_000050	gnl|extdb|pgaptmp_000347	gnl|extdb|pgaptmp_000026	gnl|extdb|pgaptmp_001637	gnl|extdb|pgaptmp_000009	PSN92552.1	PSO00439.1	PSO03335.1	PSN96634.1
	ED unique	G6P-1-dehydrotase	gpdh\zwf																MEM3670268.1	MCL5788657.1
		6-phosphogluconolactone lactonase	6pgl
		6-phosphogluconate dehydrotase	edd
		2-keto-3-deoxygluconate kinase	kdgk				gnl|extdb|pgaptmp_000506	PQ610_06295	gnl|extdb|pgaptmp_000434	MDP7975613.1		PRZ02_06110	MEM0119892.1	MEM3800035.1;MEM3799302.1	MEM3655320.1	MEM0272876.1	PSN88146.1	PSN85579.1												PSN90326.1	PSO00178.1	PSO02673.1	PSN96126.1
		Glucose dehydrogenase	gdh	MDP7974643.1	gnl|extdb|pgaptmp_000153	MFP3220522.1	gnl|extdb|pgaptmp_000473	PQ610_00720	gnl|extdb|pgaptmp_000636	MDP7975704.1		PRZ02_02205	MEM0120381.1	MEM3799609.1	MEM3655992.1	MEM0271876.1	PSN87718.1	PSN85019.1			gnl|extdb|pgaptmp_001374	gnl|extdb|pgaptmp_000750	gnl|extdb|pgaptmp_001065	gnl|extdb|pgaptmp_000644	gnl|extdb|pgaptmp_001552	gnl|extdb|pgaptmp_002259	gnl|extdb|pgaptmp_001644	gnl|extdb|pgaptmp_000244	gnl|extdb|pgaptmp_000801	PSN91463.1	PSN99844.1	PSO02071.1	PSN95247.1
		Glucono lactonase	gluconolac																											PSN90741.1	PSN98103.1	PSN99914.1	PSN93821.1
		Gluconate dehydratase	gad					PQ610_06285	gnl|extdb|pgaptmp_000432	MDP7975615.1		PRZ02_06120	MEM0119958.1	MEM3799675.1	MEM3799675.1	MEM0271685.1	PSN89466.1	PSN85815.1	MEM3671059.1		gnl|extdb|pgaptmp_001271	gnl|extdb|pgaptmp_001219	gnl|extdb|pgaptmp_001230	gnl|extdb|pgaptmp_000576	gnl|extdb|pgaptmp_000981	gnl|extdb|pgaptmp_001524	gnl|extdb|pgaptmp_000893_	gnl|extdb|pgaptmp_001533		PSN88300.1	PSO00228.1	PSO02724.1	PSN96076.1
		2-keto-3-deoxy(phospho)gluconate aldolase	kd(p)ga					PQ610_06290	gnl|extdb|pgaptmp_000433	MDP7975614.1		PRZ02_06115					PSN88145.1	PSN85578.1
	Leloir pathway	UDP-galactose 4-epimerase	galE	MDP7974647.1		MFP3220645.1	gnl|extdb|pgaptmp_000391	PQ610_01255	gnl|extdb|pgaptmp_001290	MDP7976762.1	HEV51617.1	PRZ02_01675	MEM0120415.1	MEM3800068.1	MEM3655474.1;MEM3656574.1	MEM0272719.1;MEM0272174.1	PSN89266.1	PSN86623.1, PSN84309.1, PSN84831.1		MCL5788523.1	gnl|extdb|pgaptmp_001835;gnl|extdb|pgaptmp_001517;gnl|extdb|pgaptmp_000375	gnl|extdb|pgaptmp_000938;gnl|extdb|pgaptmp_000912;gnl|extdb|pgaptmp_001452	gnl|extdb|pgaptmp_001548, gnl|extdb|pgaptmp_001543	gnl|extdb|pgaptmp_001514	gnl|extdb|pgaptmp_002068;gnl|extdb|pgaptmp_001691;gnl|extdb|pgaptmp_001673	gnl|extdb|pgaptmp_000597;gnl|extdb|pgaptmp_000713	gnl|extdb|pgaptmp_001677	gnl|extdb|pgaptmp_001470		PSN91899.1, PSN86608.1, PSN92438.1, PSN87473.1_	PSN99109.1, PSN98172.1, PSN97783.1	PSO03120.1, PSO03283.1, PSO01496.1	PSN94716.1, PSN96582.1, PSN93404.1
		Galactokinase	galK	MDP7975320.1	gnl|extdb|pgaptmp_000025		gnl|extdb|pgaptmp_000104	PQ610_04930	gnl|extdb|pgaptmp_000217	MDP7976303.1	HEV51201.1	PRZ02_05215
		Galactose mutorotase	galM	MDP7975515.1	gnl|extdb|pgaptmp_000364	MFP3220272	gnl|extdb|pgaptmp_000440	PQ610_01850	gnl|extdb|pgaptmp_000243	MDP7976620.1	HEV51034.1	PRZ02_01120
		D-galactose-1-phosphate uridylyltransferase	galT	MDP7975442.1	gnl|extdb|pgaptmp_000071	MFP3219868.1	gnl|extdb|pgaptmp_000870	PQ610_05720	gnl|extdb|pgaptmp_001234	MDP7976259.1	HEV50998.1	PRZ02_01715	MEM0120392.1	MEM3798824.1	MEM3655923.1	MEM0271253.1	PSN89374.1	PSN85846.1	MEM3670412.1	MCL5788228.1	gnl|extdb|pgaptmp_000797	gnl|extdb|pgaptmp_001519	gnl|extdb|pgaptmp_000895	gnl|extdb|pgaptmp_001519	gnl|extdb|pgaptmp_001207	gnl|extdb|pgaptmp_000121	gnl|extdb|pgaptmp_001252	gnl|extdb|pgaptmp_000337	gnl|extdb|pgaptmp_000276	PSN90459.1	PSO00869.1	PSO02788.1	PSN96210.1
		Beta-lactosidase	lacZ	MDP7975142.1	gnl|extdb|pgaptmp_000346		gnl|extdb|pgaptmp_000092	PQ610_04840	gnl|extdb|pgaptmp_000320	MDP7976195.1	HEV51209.1	PRZ02_05170, PRZ02_02065	MEM0121350.1		MEM3656633.1	MEM0272417.1														PSN90571.1	PSN97385.1	PSN98955.1	PSN93284.1
		Phosphoglucomutase	pgm	MDP7975280.1;MDP7975153.1	gnl|extdb|pgaptmp_000282		gnl|extdb|pgaptmp_000726	PQ610_05835	gnl|extdb|pgaptmp_000804	MDP7975833.1	HEV51754.1	PRZ02_06565					PSN89225.1	PSN86534.1		MCL5788799.1	gnl|extdb|pgaptmp_000850	gnl|extdb|pgaptmp_001612	gnl|extdb|pgaptmp_000737	gnl|extdb|pgaptmp_000293	gnl|extdb|pgaptmp_001302	gnl|extdb|pgaptmp_001597	gnl|extdb|pgaptmp_001347	gnl|extdb|pgaptmp_000655		PSN87017.1	PSO00404.1	PSO03301.1	PSN96600.1
	Mannose degradation	Phosphoglucose/phosphomannose isomerase	pgi/pmi	MDP7975283.1		MFP3219641.1	gnl|extdb|pgaptmp_000879	PQ610_05850	gnl|extdb|pgaptmp_000801	MDP7975830.1	HEV51751.1	PRZ02_06580	MEM0121579.1	MEM3798789.1		MEM0272837.1	PSN89445.1	PSN85369.1	MEM3671375.1		gnl|extdb|pgaptmp_000775	gnl|extdb|pgaptmp_001541	gnl|extdb|pgaptmp_000917	gnl|extdb|pgaptmp_001478	gnl|extdb|pgaptmp_002309;gnl|extdb|pgaptmp_001229;	gnl|extdb|pgaptmp_002274;gnl|extdb|pgaptmp_000577;	gnl|extdb|pgaptmp_001274	gnl|extdb|pgaptmp_000359	gnl|extdb|pgaptmp_001121	PSN89937.1	PSN98551.1	PSO00270.1	PSN94075.1
Pentoses	oxPPP	G6P-1-dehydrotase	gpdh\zwf																MEM3670268.1	MCL5788657.1
		6-phosphogluconolactone lactonase	6pgl
		6-phosphogluconate dehydrogenase decarboxylating	6pgdh																MEM3670269.1	MCL5788658.1
	noxPPP	Ribose-5-phosphate isomerase	rpi	MDP7975179.1	gnl|extdb|pgaptmp_000267	MFP3219724.1	gnl|extdb|pgaptmp_000682	PQ610_04320	gnl|extdb|pgaptmp_000564	MDP7975566.1	HEV51008.1	PRZ02_04640	MEM0121353.1	MEM3799739.1	MEM3656146.1	MEM0271537.1	PSN87983.1	PSN85296.1	MEM3670645.1	MCL5788438.1	gnl|extdb|pgaptmp_001238	gnl|extdb|pgaptmp_001187	gnl|extdb|pgaptmp_001214	gnl|extdb|pgaptmp_001340	gnl|extdb|pgaptmp_000948	gnl|extdb|pgaptmp_001832	gnl|extdb|pgaptmp_000927	gnl|extdb|pgaptmp_001383	gnl|extdb|pgaptmp_000864	PSN91102.1	PSN99512.1	PSO01831.1	PSN94308.1
		Ribose-5-phosphate-3-epimerase	rpe	MDP7975270.1		MFP3220637.1		PQ610_00445		MDP7975723.1		PRZ02_02520	MEM0120861.1	MEM3799503.1	MEM3656427.1	MEM0271002.1	PSN89144.1	PSN85637.1		MCL5788534.1	gnl|extdb|pgaptmp_000477	gnl|extdb|pgaptmp_001922	gnl|extdb|pgaptmp_000373	gnl|extdb|pgaptmp_000409	gnl|extdb|pgaptmp_000733	gnl|extdb|pgaptmp_001942	gnl|extdb|pgaptmp_000283	gnl|extdb|pgaptmp_000237	gnl|extdb|pgaptmp_000569	PSN91035.1	PSO00697.1	PSO02577.1	PSN95921.1
		Transketolase A and B	tkl	MDP7975271.1 (C);MDP7975272.1(N)	gnl|extdb|pgaptmp_000248 (N-terminal), gnl|extdb|pgaptmp_000247 (C-terminal), gnl|extdb|pgaptmp_000246 (C-terminal)	MFP3220639.1(C);MFP3220640.1(N)		PQ610_00455 (C-terminal), PQ610_00460 (N-terminal)		MDP7975721.1(C);MDP7975720.1(N);MDP7976487.1(C);MDP7976486.1(N)		PRZ02_02510 (fussion)	MEM0120862.1(C);MEM0120860.1(N)	MEM3799504.1(C);MEM3799502.1(N)	MEM3656428.1(C);MEM3656426.1(N)	MEM0271003.1(C);MEM0272777.1(N)	PSN89164.1 (N-terminal), PSN89165.1 (C-terminal)	PSN85653.1 (N-terminal), PSN85654.1 (C-terminal)	MEM3670271.1	MCL5788660.1 (fussion)	gnl|extdb|pgaptmp_000476(C);gnl|extdb|pgaptmp_000478(N)	gnl|extdb|pgaptmp_001921(C);gnl|extdb|pgaptmp_001923(N)	gnl|extdb|pgaptmp_000374 (N-terminal), gnl|extdb|pgaptmp_000372 (C-terminal)	gnl|extdb|pgaptmp_000408(C);gnl|extdb|pgaptmp_000410(N)	gnl|extdb|pgaptmp_000732(C);gnl|extdb|pgaptmp_000734(N)	gnl|extdb|pgaptmp_001941	gnl|extdb|pgaptmp_000284(C);gnl|extdb|pgaptmp_000282(N)	gnl|extdb|pgaptmp_001031 (N-terminal), gnl|extdb|pgaptmp_000238 (N-terminal), gnl|extdb|pgaptmp_000236 (C-terminal)	gnl|extdb|pgaptmp_000568 (N-terminal), gnl|extdb|pgaptmp_000570 (C-terminal)	PSN91050.1 (N-terminal), PSN91049.1 (C-terminal)	PSO00779.1 (N-terminal), PSO00780.1 (C-terminal)	PSO02600.1 (N-terminal), PSO02599.1 (C-terminal)	PSN96003.1 (N-terminal), PSN96004.1 (C-terminal)
		Transaldolase	tal		gnl|extdb|pgaptmp_000245	MFP3220638.1		PQ610_00450		MDP7975722.1;MDP7976813.1		PRZ02_02515	MEM0120863.1;MEM0121465.1	MEM3799505.1	MEM3656429.1	MEM0271004.1	PSN89145.1	PSN85638.1	MEM3670270.1	MCL5788659.1	gnl|extdb|pgaptmp_000475;gnl|extdb|pgaptmp_001519	gnl|extdb|pgaptmp_001920;gnl|extdb|pgaptmp_000910	gnl|extdb|pgaptmp_000371	gnl|extdb|pgaptmp_000407	gnl|extdb|pgaptmp_000731;gnl|extdb|pgaptmp_001693;gnl|extdb|pgaptmp_002418		gnl|extdb|pgaptmp_000285;gnl|extdb|pgaptmp_001679	gnl|extdb|pgaptmp_000235	gnl|extdb|pgaptmp_000571	PSN91034.1	PSO00698.1	PSO02576.1	PSN95922.1
	RuMP	3-hexulose-6-phosphate synthase	hps	MDP7975270.1				PQ610_01515	gnl|extdb|pgaptmp_001264	MDP7975664.1	HEV51467.1	PRZ02_01420														gnl|extdb|pgaptmp_002210
		6-phospho-3-hexuloisomerase	phi
	Xylose metabolism	Xylose isomerase	XylA			MFP3220567.1		PQ610_00840	gnl|extdb|pgaptmp_001122	MDP7975965.1		PRZ02_02060
		Xylulose kinase	XylB	MDP7975393.1				PQ610_00885		MDP7975973.1		PRZ02_02020	MEM0121645.1	MEM3799695.1	MEM3656681.1		PSN87004.1	PSN83200.1
Other carbs		Triosephosphate isomerase	tim	MDP7975284.1		MFP3219642.1	gnl|extdb|pgaptmp_000880	PQ610_05845	gnl|extdb|pgaptmp_000802	MDP7975831.1	HEV51752.1	PRZ02_06575	MEM0120858.1	MEM3799500.1	MEM3656424.1	MEM0272779.1	PSN89545.1	PSN86885.1	MEM3670324.1		gnl|extdb|pgaptmp_000444		gnl|extdb|pgaptmp_000343	gnl|extdb|pgaptmp_000516	gnl|extdb|pgaptmp_000700	gnl|extdb|pgaptmp_000157	gnl|extdb|pgaptmp_000316	gnl|extdb|pgaptmp_000206	gnl|extdb|pgaptmp_000565	PSN91037.1	PSO00695.1	PSO02579.1	PSN95919.1
		Glyceraldehyde-3-phosphate dehydrogenase	gapdh	MDP7975477.1	gnl|extdb|pgaptmp_000318	MFP3220368.1	gnl|extdb|pgaptmp_000261	PQ610_02975	gnl|extdb|pgaptmp_000203	MDP7976143.1	HEV51131.1	PRZ02_03315		MDP7976143.1	MDP7976143.1	MDP7976143.1		PSN86332.1		MCL5788593.1	gnl|extdb|pgaptmp_001318	gnl|extdb|pgaptmp_000143	gnl|extdb|pgaptmp_000429		gnl|extdb|pgaptmp_000059	gnl|extdb|pgaptmp_000338	gnl|extdb|pgaptmp_000017	gnl|extdb|pgaptmp_001681	gnl|extdb|pgaptmp_000725	PSN91586.1	PSO00935.1	PSO02853.1	PSN96276.1
		Phosphoglycerate kinase	pgk	MDP7975072.1	gnl|extdb|pgaptmp_000483	MFP3220561.1	gnl|extdb|pgaptmp_000078	PQ610_04765	gnl|extdb|pgaptmp_000293	MDP7976398.1;MDP7976723.1	HEV51210.1	PRZ02_05095	MEM0120113.1	MEM3799128.1	MEM3655164.1	MEM0271203.1	PSN89300.1	PSN86444.1	MEM0271203.1		gnl|extdb|pgaptmp_000852	gnl|extdb|pgaptmp_001610	gnl|extdb|pgaptmp_000739	gnl|extdb|pgaptmp_000295	gnl|extdb|pgaptmp_000295	gnl|extdb|pgaptmp_001595	gnl|extdb|pgaptmp_001345	gnl|extdb|pgaptmp_000657	gnl|extdb|pgaptmp_000500	PSN92415.1	PSN99748.1	PSO01977.1	PSN95132.1
		NAD(P)-dependent glyceraldehyde-3-phosphate dehydrogenase	gapn	MDP7975200.1	gnl|extdb|pgaptmp_000509	MFP3220527.1	gnl|extdb|pgaptmp_000875	PQ610_05745	gnl|extdb|pgaptmp_001229	MDP7976254.1	HEV50993.1	PRZ02_06540					PSN87325.1	PSN84497.1					gnl|extdb|pgaptmp_001712					gnl|extdb|pgaptmp_000409		PSN91720.1	PSN98894.1	PSO01006.1	PSN94454.1
		Glyceraldehyde-3-phosphate:ferredoxin oxidoreductase	gapor											MEM3800018.1	MEM3655000.1	MEM0272100.1					gnl|extdb|pgaptmp_000933	gnl|extdb|pgaptmp_001173	gnl|extdb|pgaptmp_001200	gnl|extdb|pgaptmp_000450	gnl|extdb|pgaptmp_000663	gnl|extdb|pgaptmp_000680	gnl|extdb|pgaptmp_001915	gnl|extdb|pgaptmp_001674
		2,3-bisphosphoglycerate-dependent phosphoglycerate mutase	dpgam	MDP7974722.1;MDP7975273.1	gnl|extdb|pgaptmp_000096	MFP3220373.1	gnl|extdb|pgaptmp_000660	PQ610_04520	gnl|extdb|pgaptmp_000666	MDP7976876.1	HEV51061.1	PRZ02_04840					PSN89078.1	PSN86651.1						gnl|extdb|pgaptmp_000750	gnl|extdb|pgaptmp_000142	gnl|extdb|pgaptmp_000361	gnl|extdb|pgaptmp_000661	gnl|extdb|pgaptmp_001717		PSN88362.1
		2,3-bisphosphoglycerate-independent phosphoglycerate mutase	ipgam										MEM0121482.1	MEM3799362.1	MEM3655795.1	MEM0271730.1		PSN86330.1	MEM3671392.1	MCL5788591.1	gnl|extdb|pgaptmp_001320	gnl|extdb|pgaptmp_000141	gnl|extdb|pgaptmp_000431		gnl|extdb|pgaptmp_000057;gnl|extdb|pgaptmp_002409	gnl|extdb|pgaptmp_000340	gnl|extdb|pgaptmp_000019	gnl|extdb|pgaptmp_001683	gnl|extdb|pgaptmp_000723	PSN91584.1	PSO00981.1	PSO02899.1	PSN96322.1
		Enolase	eno	MDP7975079.1	gnl|extdb|pgaptmp_000490	MFP3220427.1	gnl|extdb|pgaptmp_000070	PQ610_04725	gnl|extdb|pgaptmp_000285	MDP7976903.1	HEV51218.1	PRZ02_05055	MEM0120928.1	MEM3799354.1	MEM3655803.1	MEM0271178.1		PSN86334.1	MEM3670728.1		gnl|extdb|pgaptmp_001651	gnl|extdb|pgaptmp_000145	gnl|extdb|pgaptmp_000427		gnl|extdb|pgaptmp_000061	gnl|extdb|pgaptmp_000336_	gnl|extdb|pgaptmp_000015		gnl|extdb|pgaptmp_001296	PSN91504.1	PSO00944.1	PSO02901.1	PSN96324.1
		Pyruvate kinase	pyk(pk)		gnl|extdb|pgaptmp_000483	MFP3219614.1	gnl|extdb|pgaptmp_000078	PQ610_00120	gnl|extdb|pgaptmp_000293	MDP7975984.1	HEV51210.1	PRZ02_02865	MEM0120402.1	MEM3798814.1	MEM3655885.1	MEM0271243.1	PSN87740.1	PSN84937.1	MEM3670396.1		gnl|extdb|pgaptmp_000806	gnl|extdb|pgaptmp_001510	gnl|extdb|pgaptmp_000739	gnl|extdb|pgaptmp_001510	gnl|extdb|pgaptmp_001198	gnl|extdb|pgaptmp_000130	gnl|extdb|pgaptmp_001243	gnl|extdb|pgaptmp_000328	gnl|extdb|pgaptmp_000265	PSN90770.1	PSN98528.1	PSO00247.1	PSN94098.1
		Phosphoenolpyruvate synthase	peps	MDP7974573.1	gnl|extdb|pgaptmp_000065	MFP3220029.1	gnl|extdb|pgaptmp_000105	PQ610_04935	gnl|extdb|pgaptmp_000074	MDP7975837.1	HEV51241.1	PRZ02_05220	MEM0119862.1	MEM3798977.1	MEM3798977.1	MEM3798977.1	PSN88381.1	PSN85671.1	MEM3798977.1	MCL5788724.1	gnl|extdb|pgaptmp_001659	gnl|extdb|pgaptmp_000451	gnl|extdb|pgaptmp_001093	gnl|extdb|pgaptmp_001357	gnl|extdb|pgaptmp_000313	gnl|extdb|pgaptmp_001093	gnl|extdb|pgaptmp_000489	gnl|extdb|pgaptmp_000154	gnl|extdb|pgaptmp_000805	PSN91466.1	PSN99841.1	PSO02074.1	PSN95250.1
		Pyruvate phosphate dikinase	ppdk
		Glyceraldehyde dehydrogenase (complex)	gadh										MEM0120540.1	MEM3799709.1	MEM3655706.1	MEM0272862.1	PSN86617.1	PSN83014.1		MCL5788637.1	gnl|extdb|pgaptmp_001288	gnl|extdb|pgaptmp_000700	gnl|extdb|pgaptmp_000703		gnl|extdb|pgaptmp_001600	gnl|extdb|pgaptmp_001277	gnl|extdb|pgaptmp_001596	gnl|extdb|pgaptmp_000895		PSN91922.1	PSO00231.1	PSO02727.1	PSN96073.1
		Glyceraldehyde ferredoxin oxidoreductase	gaor
		Glycerate 2-kinase	gk	MDP7974646.1		MFP3220646.1	gnl|extdb|pgaptmp_000389	PQ610_01265	gnl|extdb|pgaptmp_001288	MDP7976660.1	HEV51554.1	PRZ02_01665	MEM0120152.1	MEM0120152.1	MEM3799585.1	MEM0271425.1;MEM0271425.1;MEM0272712.1	PSN89267.1	PSN82790.1	MEM3671119.1		gnl|extdb|pgaptmp_000247		gnl|extdb|pgaptmp_000545		gnl|extdb|pgaptmp_001073	gnl|extdb|pgaptmp_001852	gnl|extdb|pgaptmp_000801	gnl|extdb|pgaptmp_000695	gnl|extdb|pgaptmp_000411	PSN92200.1	PSO00303.1	PSO02430.1	PSN95717.1
TCA		Aconitate hydratase	acn			MFP3220184.1		PQ610_06975	gnl|extdb|pgaptmp_000086	MDP7976278.1		PRZ02_03140	MEM0121475.1	MEM3799154.1	MEM3655956.1	MEM0271165.1	PSN89074.1	PSN86655.1	MEM3671086.1		gnl|extdb|pgaptmp_001376	gnl|extdb|pgaptmp_000748	gnl|extdb|pgaptmp_001401	gnl|extdb|pgaptmp_000642	gnl|extdb|pgaptmp_001554	gnl|extdb|pgaptmp_001376	gnl|extdb|pgaptmp_001642	gnl|extdb|pgaptmp_000855	gnl|extdb|pgaptmp_001205	PSN85868.1	PSO00955.1	PSO02872.1	PSN96295.1
		Fumarate hydratase class I, aerobic	fumA
		Fumarate hydratase class I, anaerobic	fumB
		Fumarate hydratase class II	fumC											MEM3799567.1	MEM3655563.1	MEM0271468.1					gnl|extdb|pgaptmp_001855	gnl|extdb|pgaptmp_001046	gnl|extdb|pgaptmp_001766_	gnl|extdb|pgaptmp_001420	gnl|extdb|pgaptmp_000543	gnl|extdb|pgaptmp_001036	GCA_027385805	gnl|extdb|pgaptmp_001075		PSN90985.1	PSN97753.1	PSO01218.1	PSN93570.1
		Fumarase D	fumD
		Citrate synthase	gltA			MFP3220183.1		PQ610_06970	gnl|extdb|pgaptmp_000087	MDP7976277.1		PRZ02_03135	MEM0119895.1	MEM3799823.1	MEM3656023.1	MEM0271418.1	PSN87529.1, PSN88928.1	PSN83582.1, PSN86683.1	MEM3670632.1		gnl|extdb|pgaptmp_000241	gnl|extdb|pgaptmp_001304	gnl|extdb|pgaptmp_000551, gnl|extdb|pgaptmp_001245	gnl|extdb|pgaptmp_000990	gnl|extdb|pgaptmp_001067	gnl|extdb|pgaptmp_001627	gnl|extdb|pgaptmp_000807	gnl|extdb|pgaptmp_000689, gnl|extdb|pgaptmp_001562	gnl|extdb|pgaptmp_000417	PSN92216.1, PSN85467.1	PSO00359.1	PSO02454.1	PSN95741.1
		Isocitrate dehydrogenase	icd			MFP3220185.1		PQ610_06980		MDP7976279.1		PRZ02_03145	MEM0119829.1	MEM3799236.1	MEM3656605.1	MEM0271650.1	PSN89680.1	PSN86568.1			gnl|extdb|pgaptmp_000509	gnl|extdb|pgaptmp_000039	gnl|extdb|pgaptmp_000964	gnl|extdb|pgaptmp_000570_	gnl|extdb|pgaptmp_000899	gnl|extdb|pgaptmp_000787	gnl|extdb|pgaptmp_000115	gnl|extdb|pgaptmp_001417	gnl|extdb|pgaptmp_000037	PSN92575.1	PSO00462.1	PSO03358.1	PSN96657.1
		Dihydrolipoyl dehydrogenase	lpdA	MDP7975035.1	gnl|extdb|pgaptmp_000546	MFP3220351.1	gnl|extdb|pgaptmp_000302	PQ610_01630	gnl|extdb|pgaptmp_001075	MDP7976549.1	HEV51313.1	PRZ02_01335	MEM0121601.1	MEM3800083.1	MEM3656723.1	MEM0271917.1	PSN89211.1	PSN86539.1	MEM3670427.1		gnl|extdb|pgaptmp_000784	gnl|extdb|pgaptmp_001532	gnl|extdb|pgaptmp_000908	gnl|extdb|pgaptmp_000623	gnl|extdb|pgaptmp_001220	gnl|extdb|pgaptmp_001764	gnl|extdb|pgaptmp_001265	gnl|extdb|pgaptmp_000350	gnl|extdb|pgaptmp_000743	PSN91601.1	PSO00920.1	PSO02838.1	PSN96261.1
		Malate dehydrogenase	mdh											MEM3799316.1	MEM3655662.1	MEM0271768.1	PSN88149.1	PSN85583.1	MEM3670135.1		gnl|extdb|pgaptmp_001601	gnl|extdb|pgaptmp_001239	gnl|extdb|pgaptmp_001272	gnl|extdb|pgaptmp_000488	gnl|extdb|pgaptmp_001001	gnl|extdb|pgaptmp_000822;gnl|extdb|pgaptmp_002078	gnl|extdb|pgaptmp_000873	gnl|extdb|pgaptmp_001958	gnl|extdb|pgaptmp_001009	PSN91675.1	PSO00328.1	PSO02405.1	PSN95691.1
		Malate:quinone oxidoreductase	mqo
		Succinate dehydrogenase flavoprotein subunit	sdhA
		Succinate dehydrogenase iron-sulfur subunit	sdhB
		Succinate dehydrogenase	sdhC
		Succinate dehydrogenase hydrophobic membrane anchor subunit	sdhD
		Fumarate reductase flavoprotein subunit	frdA										MEM0120151.1	MEM3799586.1	MEM3656547.1	MEM0271426.1	PSN89268.1	PSN82789.1	MEM3671118.1		gnl|extdb|pgaptmp_000248	gnl|extdb|pgaptmp_001311	gnl|extdb|pgaptmp_000544	gnl|extdb|pgaptmp_001382	gnl|extdb|pgaptmp_001074	gnl|extdb|pgaptmp_001781	gnl|extdb|pgaptmp_000800	gnl|extdb|pgaptmp_000696	gnl|extdb|pgaptmp_000410	PSN92199.1	PSO00302.1	PSO02431.1	PSN95718.1
		Fumarate reductase iron-sulfur subunit	frdB										MEM0120148.1	MEM3799589.1	MEM3656550.1	MEM0271429.1	PSN89271.1	PSN83077.1	MEM3671115.1		gnl|extdb|pgaptmp_000251	gnl|extdb|pgaptmp_001314	gnl|extdb|pgaptmp_000541	gnl|extdb|pgaptmp_001385	gnl|extdb|pgaptmp_001077	gnl|extdb|pgaptmp_001784	gnl|extdb|pgaptmp_000797	gnl|extdb|pgaptmp_000699	gnl|extdb|pgaptmp_000407	PSN92196.1	PSO00299.1	PSO02434.1	PSN95721.1
		Fumarate reductase subunit FrdC	frdC
		Fumarate reductase subunit D	frdD
		2-oxoglutarate dehydrogenase E1 component	odhA
		Dihydrolipoyllysine-residue succinyltransferase component of 2-oxoglutarate dehydrogenase complex	odhB
		Succinate--CoA ligase [ADP-forming] subunit beta	sucC										MEM0119839.1	MEM3799246.1	MEM3655861.1	MEM0271660.1	PSN89695.1	PSN86718.1	MEM3670976.1	MCL5788378.1	gnl|extdb|pgaptmp_000486	gnl|extdb|pgaptmp_000015	gnl|extdb|pgaptmp_000986	gnl|extdb|pgaptmp_000017	gnl|extdb|pgaptmp_000881	gnl|extdb|pgaptmp_001920	gnl|extdb|pgaptmp_000134	gnl|extdb|pgaptmp_001368	gnl|extdb|pgaptmp_000051	PSN92303.1	PSO00473.1	PSO03369.1	PSN96668.1
		Succinate--CoA ligase [ADP-forming] subunit alpha	sucD										MEM0119838.1	MEM3799245.1		MEM0271659.1	PSN89730.1	PSN86812.1	MEM3670975.1	MCL5788377.1	gnl|extdb|pgaptmp_000487	gnl|extdb|pgaptmp_000016	gnl|extdb|pgaptmp_000985	gnl|extdb|pgaptmp_000016	gnl|extdb|pgaptmp_000882	gnl|extdb|pgaptmp_001921	gnl|extdb|pgaptmp_000133	gnl|extdb|pgaptmp_001369	gnl|extdb|pgaptmp_000050	PSN92302.1	PSO00472.1	PSO03368.1	PSN96667.1
		2-oxoacid:ferredoxin oxidoreductase subunit alpha	ofoA										MEM0120116.1;MEM0120020.1	MEM3799131.1;MEM3798843.1	MEM3655167.1;MEM3655942.1	MEM0271200.1;MEM0271272.1	PSN88528.1, PSN89480.1	PSN86380.1, PSN84052.1	MEM3670658.1;MEM3670658.1		gnl|extdb|pgaptmp_001464;gnl|extdb|pgaptmp_001453;gnl|extdb|pgaptmp_000822	gnl|extdb|pgaptmp_001495;gnl|extdb|pgaptmp_001484	gnl|extdb|pgaptmp_001437, gnl|extdb|pgaptmp_001448	gnl|extdb|pgaptmp_000263;gnl|extdb|pgaptmp_000249;gnl|extdb|pgaptmp_001735	gnl|extdb|pgaptmp_001183;gnl|extdb|pgaptmp_002326;gnl|extdb|pgaptmp_001169	gnl|extdb|pgaptmp_000145;gnl|extdb|pgaptmp_000229;gnl|extdb|pgaptmp_002282	gnl|extdb|pgaptmp_001228;gnl|extdb|pgaptmp_001214;gnl|extdb|pgaptmp_002148;gnl|extdb|pgaptmp_002147	gnl|extdb|pgaptmp_000313, gnl|extdb|pgaptmp_000300	gnl|extdb|pgaptmp_000503, gnl|extdb|pgaptmp_000308	PSN92418.1, PSN90907.1	PSN99745.1, PSO00895.1	PSO01980.1, PSO02813.1	PSN95129.1, PSN96236.1
		2-oxoacid:ferredoxin oxidoreductase subunit beta	ofoB										MEM0120021.1;MEM0120115.1	MEM3798842.1;MEM3799130.1	MEM3655941.1;MEM3655166.1	MEM0271271.1;MEM0271201.1	PSN89479.1, PSN88529.1	PSN84051.1, PSN86381.1	MEM3671298.1;MEM3670657.1	MCL5788475.1	gnl|extdb|pgaptmp_001465;gnl|extdb|pgaptmp_001454	gnl|extdb|pgaptmp_001483;gnl|extdb|pgaptmp_001494	gnl|extdb|pgaptmp_001438, gnl|extdb|pgaptmp_001449	gnl|extdb|pgaptmp_000264;gnl|extdb|pgaptmp_000250	gnl|extdb|pgaptmp_001168;gnl|extdb|pgaptmp_001182	gnl|extdb|pgaptmp_000230;gnl|extdb|pgaptmp_000146	gnl|extdb|pgaptmp_001227;gnl|extdb|pgaptmp_001213	gnl|extdb|pgaptmp_000312, gnl|extdb|pgaptmp_000299	gnl|extdb|pgaptmp_000502, gnl|extdb|pgaptmp_000307	PSN92417.1, PSN90906.1	PSN99746.1, PSO00894.1	PSO01979.1,PSO02812.1	PSN95130.1, PSN96235.1
ETC	Nuo-like complex	NADH-quinone oxidoreductase subunit E	NuoE/Nqo2
		NADH-quinone oxidoreductase subunit F	NuoF/Nqo1
		NADH-quinone oxidoreductase subunit G	NuoG/Nqo3
		F(420)H(2) dehydrogenase subunit F	FpoF												MEM3655168.1		PSN88527.1	PSN86379.1	MEM3670659.1		gnl|extdb|pgaptmp_000821	gnl|extdb|pgaptmp_001496	gnl|extdb|pgaptmp_001791	gnl|extdb|pgaptmp_000248	gnl|extdb|pgaptmp_001184	gnl|extdb|pgaptmp_000144	GCA_027385805	gnl|extdb|pgaptmp_000314		PSN92419.1	PSN99744.1	PSO01981.1	PSN95128.1
		NADH-quinone oxidoreductase subunit D	NuoD/Nqo4/FpoD/EchE/HycE_C-term/HyfG_C-term	MDP7975186.1	gnl|extdb|pgaptmp_000261	MFP3220138.1	gnl|extdb|pgaptmp_000613	PQ610_04415	gnl|extdb|pgaptmp_000166	MDP7976652.1	HEV50931.1	PRZ02_04745	MEM0121337.1	MEM3799051.1	MEM3655244.1	MEM0271083.1	PSN89443.1	PSN85371.1	MEM3671376.1		gnl|extdb|pgaptmp_000773	gnl|extdb|pgaptmp_001543	gnl|extdb|pgaptmp_000919	gnl|extdb|pgaptmp_001476	gnl|extdb|pgaptmp_001231	gnl|extdb|pgaptmp_000579	gnl|extdb|pgaptmp_001276	gnl|extdb|pgaptmp_000361	gnl|extdb|pgaptmp_001119	PSN89935.1	PSN98553.1	PSO00272.1	PSN94073.1
		NADH-quinone oxidoreductase subunit C	NuoC/Nqo5/FpoC/EchD/HycE_N-term/HyfG_N-term	MDP7975185.1	gnl|extdb|pgaptmp_000262	MFP3220139.1	gnl|extdb|pgaptmp_000614	PQ610_04410	gnl|extdb|pgaptmp_000167	MDP7975583.1	HEV50932.1	PRZ02_04740	MEM0121337.1	MEM3799051.1	MEM3655244.1	MEM0271083.1	PSN89443.1	PSN85371.1			gnl|extdb|pgaptmp_000773	gnl|extdb|pgaptmp_001543	gnl|extdb|pgaptmp_000919	gnl|extdb|pgaptmp_001476	gnl|extdb|pgaptmp_001231	gnl|extdb|pgaptmp_000579	gnl|extdb|pgaptmp_001276	gnl|extdb|pgaptmp_000361	gnl|extdb|pgaptmp_001119	PSN89935.1	PSN98553.1	PSO00272.1	PSN94073.1
		NADH-quinone oxidoreductase subunit I	NuoI/Nqo9/FpoI/EchF/HycF/HyfH			MFP3220136.1	gnl|extdb|pgaptmp_000611	PQ610_04425	gnl|extdb|pgaptmp_000164_	MDP7976654.1	HEV50929.1	PRZ02_04755	MEM0121182.1	MEM3799526.1	MEM3656283.1		PSN88527.1	PSN86379.1	MEM3670483.1											PSN92419.1	PSN99744.1	PSO01981.1	PSN95128.1
		NADH-quinone oxidoreductase subunit B	NuoB/Nqo6/FpoB/EchC/HycG/HyfI	MDP7975184.1	gnl|extdb|pgaptmp_000263	MFP3220140.1	gnl|extdb|pgaptmp_000615, gnl|extdb|pgaptmp_000665	PQ610_04405	gnl|extdb|pgaptmp_00016	MDP7975582.1	HEV50933.1	PRZ02_04735	MEM0121338.1	MEM3799050.1	MEM3655243.1	MEM0271082.1	PSN89442.1	PSN85372.1	MEM3670345.1		gnl|extdb|pgaptmp_000773	gnl|extdb|pgaptmp_001543	gnl|extdb|pgaptmp_000920	gnl|extdb|pgaptmp_001475	gnl|extdb|pgaptmp_001232	gnl|extdb|pgaptmp_000580	gnl|extdb|pgaptmp_001277	gnl|extdb|pgaptmp_000362	gnl|extdb|pgaptmp_001118_	PSN89934.1, PSN91838.1	PSN98554.1. PSN98459.1	PSO00273.1, PSO01607.1	PSN94072.1, PSN93996.1
		NADH-quinone oxidoreductase subunit H	NuoH/Nqo8/FpoH/EchB/HycD/HyfC	MDP7975187.1	gnl|extdb|pgaptmp_000260	MFP3220137.1	gnl|extdb|pgaptmp_000612	PQ610_04420	gnl|extdb|pgaptmp_000165	MDP7976653.1	HEV50930.1	PRZ02_04750	MEM0119888.1	MEM3798950.1	MEM3655432.1	MEM0271976.1	PSN89191.1	PSN86496.1	MEM3670363.1		gnl|extdb|pgaptmp_000754	gnl|extdb|pgaptmp_001562	gnl|extdb|pgaptmp_000938	gnl|extdb|pgaptmp_000681	gnl|extdb|pgaptmp_001250	gnl|extdb|pgaptmp_001582	gnl|extdb|pgaptmp_001295	gnl|extdb|pgaptmp_001188	gnl|extdb|pgaptmp_000597	PSN90352.1	PSN99865.1	PSO02050.1	PSN95226.1
		NADH-quinone oxidoreductase subunit N	NuoN/Nqo14/FpoM/HyfF	MDP7975192.1	gnl|extdb|pgaptmp_000254	MFP3220131.1	gnl|extdb|pgaptmp_000606	PQ610_04450	gnl|extdb|pgaptmp_000003	MDP7976185.1	HEV50924.1	PRZ02_04780	MEM0120765.1	MEM3798945.1	MEM3655437.1	MEM0271971.1	PSN89186.1	PSN86491.1	MEM3670358.1		gnl|extdb|pgaptmp_000759	gnl|extdb|pgaptmp_001557	gnl|extdb|pgaptmp_000933	gnl|extdb|pgaptmp_000686	gnl|extdb|pgaptmp_001245	gnl|extdb|pgaptmp_000593	gnl|extdb|pgaptmp_001290	gnl|extdb|pgaptmp_001183	gnl|extdb|pgaptmp_000602	PSN87960.1	PSN99870.1	PSO02046.1	PSN95221.1_
		NADH-quinone oxidoreductase subunit A	NuoA/Nqo7/FpoA/	MDP7975183.1	gnl|extdb|pgaptmp_000567, gnl|extdb|pgaptmp_000264	MFP3220141.1	gnl|extdb|pgaptmp_000666	PQ610_04400	gnl|extdb|pgaptmp_000928_	MDP7975581.1	HEV50934.1	PRZ02_04730	MEM0119887.1	MEM3798951.1	MEM3655431.1	MEM0271977.1	PSN89192.1	PSN86497.1	MEM3670364.1		gnl|extdb|pgaptmp_000753	gnl|extdb|pgaptmp_001563	gnl|extdb|pgaptmp_000939	gnl|extdb|pgaptmp_000680	gnl|extdb|pgaptmp_001251	gnl|extdb|pgaptmp_001583	gnl|extdb|pgaptmp_001296	gnl|extdb|pgaptmp_001189	gnl|extdb|pgaptmp_000596	PSN90353.1, PSN88839.1	PSN99864.1, PSO00746.1	PSO02051.1, PSO02528.1	PSN95227.1, PSN95970.1
		NADH-quinone oxidoreductase subunit M	NuoM/Nqo13	MDP7975190.1	gnl|extdb|pgaptmp_000257_	MFP3220133.1	gnl|extdb|pgaptmp_000608	PQ610_04440	gnl|extdb|pgaptmp_000001	MDP7976183.1	HEV50926.1	PRZ02_04770	MEM0120764.1	MEM3798946.1	MEM3655436.1	MEM0271972.1	PSN89187.1	PSN86492.1	MEM3670359.1		gnl|extdb|pgaptmp_000758	gnl|extdb|pgaptmp_001558	gnl|extdb|pgaptmp_000934	gnl|extdb|pgaptmp_000685	gnl|extdb|pgaptmp_001246	gnl|extdb|pgaptmp_000594	gnl|extdb|pgaptmp_001291	gnl|extdb|pgaptmp_001184	gnl|extdb|pgaptmp_000601	PSN90348.1	PSN99869.1	PSO02047.1	PSN95222.1
		NADH-quinone oxidoreductase subunit K	NuoK/Nqo11//FpoK/HyfE_C-term	MDP7975189.1	gnl|extdb|pgaptmp_000258_	MFP3220134.1	gnl|extdb|pgaptmp_000609	PQ610_04435	gnl|extdb|pgaptmp_000162	MDP7976890.1	HEV50927.1	PRZ02_04765	MEM0119890.1	MEM3798948.1	MEM3655434.1	MEM0271974.1	PSN89189.1	PSN86494.1	MEM3670361.1		gnl|extdb|pgaptmp_000756	gnl|extdb|pgaptmp_001560	gnl|extdb|pgaptmp_000936	gnl|extdb|pgaptmp_000683	gnl|extdb|pgaptmp_001248	gnl|extdb|pgaptmp_000596	gnl|extdb|pgaptmp_001293	gnl|extdb|pgaptmp_001186_	gnl|extdb|pgaptmp_000599	PSN90362.1	PSN99867.1	PSO02080.1	PSN95224.1
		NADH-quinone oxidoreductase subunit L	NuoL/Nqo12/FpoL/EchA/HycC/HyfBDF	MDP7975191.1	gnl|extdb|pgaptmp_000256_	MFP3220132.1	gnl|extdb|pgaptmp_000607	PQ610_04445	gnl|extdb|pgaptmp_000002	MDP7976184.1	HEV50925.1	PRZ02_04775	MEM0119891.1	MEM3798947.1	MEM3655435.1	MEM0271973.1	PSN89188.1	PSN86493.1	MEM3670360.1		gnl|extdb|pgaptmp_000757	gnl|extdb|pgaptmp_001559	gnl|extdb|pgaptmp_000935	gnl|extdb|pgaptmp_000684	gnl|extdb|pgaptmp_001247	gnl|extdb|pgaptmp_000595	gnl|extdb|pgaptmp_001292	gnl|extdb|pgaptmp_001185	gnl|extdb|pgaptmp_000600	PSN90350.1	PSN99868.1	PSO02048.1	PSN95223.1
		NADH-quinone oxidoreductase subunit J	NuoJ/Nqo10/FpoJ	MDP7975188.1	gnl|extdb|pgaptmp_000259	MFP3220135.1	gnl|extdb|pgaptmp_000610	PQ610_04430	gnl|extdb|pgaptmp_000163	MDP7976889.1	HEV50928.1	PRZ02_04760	MEM0119889.1	MEM3798949.1	MEM3655433.1	MEM0271975.1	PSN89190.1	PSN86495.1	MEM3670362.1		gnl|extdb|pgaptmp_000755	gnl|extdb|pgaptmp_001561	gnl|extdb|pgaptmp_000937	gnl|extdb|pgaptmp_000682	gnl|extdb|pgaptmp_001249	gnl|extdb|pgaptmp_001581	gnl|extdb|pgaptmp_001294	gnl|extdb|pgaptmp_001187	gnl|extdb|pgaptmp_000598	PSN90351.1	PSN99866.1	PSO02049.1	PSN95225.1
	Succinate dehydrogenase and Fumarate reductase	Succinate dehydrogenase flavoprotein subunit	sdhA
		Succinate dehydrogenase iron-sulfur subunit	sdhB
		Succinate dehydrogenase	sdhC
		Succinate dehydrogenase hydrophobic membrane anchor subunit	sdhD
		Fumarate reductase flavoprotein subunit	frdA										MEM0120151.1	MEM3799586.1	MEM3656547.1	MEM0271426.1	PSN89268.1	PSN82789.1	MEM3671118.1		gnl|extdb|pgaptmp_000248	gnl|extdb|pgaptmp_001311	gnl|extdb|pgaptmp_000544	gnl|extdb|pgaptmp_001382	gnl|extdb|pgaptmp_001074	gnl|extdb|pgaptmp_001781	gnl|extdb|pgaptmp_000800	gnl|extdb|pgaptmp_000696	gnl|extdb|pgaptmp_000410	PSN92199.1	PSO00302.1	PSO02431.1	PSN95718.1
		Fumarate reductase iron-sulfur subunit	frdB										MEM0120148.1	MEM3799589.1	MEM3656550.1	MEM0271429.1	PSN89271.1	PSN83077.1	MEM3671115.1		gnl|extdb|pgaptmp_000251	gnl|extdb|pgaptmp_001314	gnl|extdb|pgaptmp_000541	gnl|extdb|pgaptmp_001385	gnl|extdb|pgaptmp_001077	gnl|extdb|pgaptmp_001784	gnl|extdb|pgaptmp_000797	gnl|extdb|pgaptmp_000699	gnl|extdb|pgaptmp_000407	PSN92196.1	PSO00299.1	PSO02434.1	PSN95721.1
		Fumarate reductase subunit FrdC	frdC
		Fumarate reductase subunit D	frdD
	cytochrome c reductase and quinone reductase	Ubiquinol-cytochrome c reductase iron-sulfur subunit	petA										MEM0120600.1		MEM3655609.1	MEM0272564.1	PSN87861.1	PSN85527.1	MEM3670916.1		gnl|extdb|pgaptmp_000201	gnl|extdb|pgaptmp_001264	gnl|extdb|pgaptmp_000591	gnl|extdb|pgaptmp_000719	gnl|extdb|pgaptmp_001027	gnl|extdb|pgaptmp_001508	gnl|extdb|pgaptmp_000847	gnl|extdb|pgaptmp_001553	gnl|extdb|pgaptmp_000526	PSN91066.1	PSN99253.1	PSO01564.1	PSN94792.1
		Cytochrome b	petB										MEM0120601.1	MEM3799538.1	MEM3655608.1	MEM0272563	PSN87862.1	PSN85526.1	MEM3670915.1		gnl|extdb|pgaptmp_000200	gnl|extdb|pgaptmp_001263	gnl|extdb|pgaptmp_000592	gnl|extdb|pgaptmp_000718	gnl|extdb|pgaptmp_001026	gnl|extdb|pgaptmp_001507	gnl|extdb|pgaptmp_000848	gnl|extdb|pgaptmp_001554	gnl|extdb|pgaptmp_000527	PSN91065.1	PSN99254.1	PSO01563.1	PSN94793.1
		Cytochrome c1	petC
		Thiosulfate dehydrogenase [quinone] small subunit	DoxA										MEM0120370.1	MEM3799749.1	MEM3655007.1	MEM0272093.1	PSN87108.1	PSN85513.1												PSN88622.1	PSO00612.1	PSO03208.1	PSN95842.1
		Thiosulfate dehydrogenase [quinone] large subunit	DoxD										MEM0120371.1	MEM3799748.1	MEM3655006.1	MEM0272094.1	PSN87107.1	PSN85512.1												PSN88621.1	PSO00611.1	PSO03207.1	PSN95841.1
	Terminal HCO	Cytochrome bd ubiquinol oxidase subunit 1	CydA	MDP7975021.1	gnl|extdb|pgaptmp_000702	MFP3220392.1	gnl|extdb|pgaptmp_000464	PQ610_01720	gnl|extdb|pgaptmp_001160	MDP7975750.1	HEV51735.1	PRZ02_01245
		Cytochrome bd ubiquinol oxidase subunit 1 qOR-4a	CydA`	MDP7975020.1	gnl|extdb|pgaptmp_000701		gnl|extdb|pgaptmp_000465	PQ610_01715	gnl|extdb|pgaptmp_001159	MDP7975749.1		PRZ02_01250
		Cytochrome bd ubiquinol oxidase subunit II	CydB
		Cytochrome bd ubiquinol oxidase subunit X	CydX
		Cytochrome bo(3) ubiquinol oxidase subunit 2	CyoA
		Cytochrome bo(3) ubiquinol oxidase subunit 1	CyoB
		Cytochrome bo(3) ubiquinol oxidase subunit 3	CyoC
		Cytochrome bo(3) ubiquinol oxidase subunit 4	CyoD
		Heme O synthase	CyoE
		Cytochrome c oxidase subunit 1	CoxA										MEM0121765.1	MEM3798629.1	MEM3654889.1	MEM0272361.1	PSN87856.1;PSN89027.1	PSN85517.1, PSN85532.1	MEM3671410.1	MCL5788772.1	gnl|extdb|pgaptmp_000206	gnl|extdb|pgaptmp_001269	gnl|extdb|pgaptmp_000586	gnl|extdb|pgaptmp_000725	gnl|extdb|pgaptmp_001032	gnl|extdb|pgaptmp_001513	gnl|extdb|pgaptmp_000842	gnl|extdb|pgaptmp_001548	gnl|extdb|pgaptmp_000688, gnl|extdb|pgaptmp_000522	PSN92069.1, PSN82685.1, PSN91133.1, PSN91070.1	PSO01146.1, PSO00596.1_[Candidatus_Marsarchaeota_G2_archaeon_ECH_B_3]_hypothetical_protein_B9Q07_03235_	PSO02968.1, PSO01568.1	PSN96478.1, PSN95826.1, PSN94788.1
		Cytochrome c oxidase subunit 2	CoxB										MEM0120689.1;MEM0120599.1;MEM0120706.1;MEM0121216.1	MEM3800014.1;MEM3799839.1	MEM3654996.1;MEM3655610.1;MEM3655107.1	MEM0272104.1;MEM0272565.1;MEM0271703.1	PSN89029.1, PSN87860.1	PSN85508.1, PSN85528.1	MEM3670917.1	MCL5788771.1	gnl|extdb|pgaptmp_000202	gnl|extdb|pgaptmp_001265	gnl|extdb|pgaptmp_000590	gnl|extdb|pgaptmp_000720	gnl|extdb|pgaptmp_001028	gnl|extdb|pgaptmp_001509	gnl|extdb|pgaptmp_000846	gnl|extdb|pgaptmp_001552	gnl|extdb|pgaptmp_000525	PSN91134.1, PSN91067.1	PSN99252.1, PSO00597.1, PSN99249.1	PSO01565.1, PSO03193.1	PSN94791.1, PSN95827.1
		Cytochrome c oxidase subunit 3	CoxC														PSN87856.1, PSN89027.1	PSN85532.1, PSN85510.1			gnl|extdb|pgaptmp_000206	gnl|extdb|pgaptmp_001269	gnl|extdb|pgaptmp_000586	gnl|extdb|pgaptmp_000725	gnl|extdb|pgaptmp_001032	gnl|extdb|pgaptmp_001513	gnl|extdb|pgaptmp_000842	gnl|extdb|pgaptmp_001548	gnl|extdb|pgaptmp_000522	PSN91070.1, PSN91133.1	PSO00596.1, PSN99249.1	PSO01568.1, PSO03192.1	PSN94788.1, PSN95826.1
		Cytochrome c oxidase subunit 4	CoxD
		Cytochrome b558/566 subunit A	CbsA										MEM0120504.1;MEM0120695.1	MEM3799288.1	MEM3654990.1	MEM0271575.1	PSN89033.1	PSN85504.1	MEM3670820.1	MCL5788769.1	gnl|extdb|pgaptmp_001279	gnl|extdb|pgaptmp_000708	gnl|extdb|pgaptmp_001639	gnl|extdb|pgaptmp_001482	gnl|extdb|pgaptmp_001591	gnl|extdb|pgaptmp_001657	gnl|extdb|pgaptmp_001605	gnl|extdb|pgaptmp_001228		PSN91128.1, PSN91127.1	PSO00592.1	PSO03188.1	PSN95822.1
		Cytochrome b558/566 subunit B	CbsB
		Quinol oxidase subunit 1	QoxA
		Quinol oxidase subunit 2	QoxB
		Quinol oxidase subunit 3	QoxC
		Quinol oxidase subunit 4	QoxD
		Quinol oxidase subunit 1	SoxA
		Quinol oxidase subunit 2	SoxB
		Quinol oxidase subunit 3	SoxC
		Quinol oxidase subunit 4	SoxD
		Cbb3-type cytochrome c oxidase subunit	CcoN
		Cytochrome-c oxidase, cbb3-type subunit II	CcoQ
		cytochrome c oxidase, cbb3-type, CcoQ subunit	CcoO
		Cbb3-type cytochrome c oxidase subunit CcoP	CcoP
Fermentation	POR	Pyruvate synthase subunit PorA	porA	MDP7975398.1;MDP7975213.1	gnl|extdb|pgaptmp_000746, gnl|extdb|pgaptmp_000558, gnl|extdb|pgaptmp_000528	MFP3220706.1;MFP3219904.1	gnl|extdb|pgaptmp_000068, gnl|extdb|pgaptmp_000005	PQ610_01470, PQ610_05635	gnl|extdb|pgaptmp_000956, gnl|extdb|pgaptmp_001250	MDP7975656.1;MDP7975639.1	HEV51222.1, HEV51301.1	PRZ02_01465, PRZ02_06430	MEM0121718.1
		Pyruvate synthase subunit PorB	porB	MDP7975399.1	gnl|extdb|pgaptmp_000745, gnl|extdb|pgaptmp_000527, gnl|extdb|pgaptmp_000559	MFP3220707.1;MFP3219905.1	gnl|extdb|pgaptmp_000004	PQ610_01465, PQ610_05630	gnl|extdb|pgaptmp_000957, gnl|extdb|pgaptmp_001251	MDP7975638.1	HEV51221.1, HEV51302.1	PRZ02_01470, PRZ02_06425
		Pyruvate synthase subunit PorV	porC	MDP7975396.1	gnl|extdb|pgaptmp_000557	MFP3220704.1	gnl|extdb|pgaptmp_000066	PQ610_01480	gnl|extdb|pgaptmp_000954	MDP7975658.1	HEV51224.1	PRZ02_01455	MEM0121717.1
		Pyruvate synthase subunit PorD	porD	MDP7975397.1	gnl|extdb|pgaptmp_000747, gnl|extdb|pgaptmp_000557	MFP3220705.1	gnl|extdb|pgaptmp_000067, gnl|extdb|pgaptmp_000006	PQ610_01475, PQ610_05640	gnl|extdb|pgaptmp_000955, gnl|extdb|pgaptmp_001249, gnl|extdb|pgaptmp_000955	MDP7975657.1	HEV51223.1, HEV51300.1	PRZ02_01460, PRZ02_06435
	PDH	Pyruvate dehydrogenase E1 component	pdh_e1	MDP7974690.1;MDP7974689.1		MFP3220465.1;MFP3220463.1	gnl|extdb|pgaptmp_000040	PQ610_01105	gnl|extdb|pgaptmp_000912	MDP7976041.1	HEV51316.1	PRZ02_01825	MEM0120304.1	MEM3799633.1	MEM3656017.1	MEM0272820.1	PSN88698.1	PSN85171.1, PSN82102.1, PSN82103.1	MEM3670425.1		gnl|extdb|pgaptmp_000777	gnl|extdb|pgaptmp_001539	gnl|extdb|pgaptmp_000915	gnl|extdb|pgaptmp_000616	gnl|extdb|pgaptmp_001227	gnl|extdb|pgaptmp_001771	gnl|extdb|pgaptmp_001272	PSN88698.1		PSN92373.1	PSN99433.1	PSO01699.1	PSN94921.1
		Dihydrolipoyllysine-residue acetyltransferase component of pyruvate dehydrogenase complex	pdh_e2	MDP7974692.1		MFP3220462.1	gnl|extdb|pgaptmp_000038	PQ610_01090	gnl|extdb|pgaptmp_000909	MDP7976038.1	HEV50991.1	PRZ02_01840	MEM0121600.1	MEM3800084.1	MEM3656724.1	MEM0271916.1	PSN89212.1	PSN86518.1	MEM3670426.1		gnl|extdb|pgaptmp_000785	gnl|extdb|pgaptmp_001531	gnl|extdb|pgaptmp_000907	gnl|extdb|pgaptmp_000624	gnl|extdb|pgaptmp_001219	gnl|extdb|pgaptmp_002178	gnl|extdb|pgaptmp_001264	gnl|extdb|pgaptmp_000349	gnl|extdb|pgaptmp_000744	PSN91602.1	PSO00919.1	PSO02837.1	PSN96260.1
		Dihydrolipoyl dehydrogenase	pdh_e3	MDP7975035.1;MDP7974968.1	gnl|extdb|pgaptmp_000546, gnl|extdb|pgaptmp_000688	MFP3220404.1;MFP3220351.1;MFP3220569.1;MFP3219606.1	gnl|extdb|pgaptmp_000302, gnl|extdb|pgaptmp_000951	PQ610_01630, PQ610_06335, PQ610_00170, PQ610_00850	gnl|extdb|pgaptmp_001075, gnl|extdb|pgaptmp_000442, gnl|extdb|pgaptmp_001210	MDP7975605.1;MDP7975967.1;MDP7976504.1;MDP7976549.1	HEV51313.1, HEV51556.1	PRZ02_01335, PRZ02_06070, PRZ02_02820, PRZ02_02050	MEM0121601.1	MEM3800083.1	MEM3656723.1	MEM0271917.1	PSN89211.1	PSN86539.1	MEM3670427.1;MEM3671366.1		gnl|extdb|pgaptmp_000784	gnl|extdb|pgaptmp_001532	gnl|extdb|pgaptmp_000908	gnl|extdb|pgaptmp_000623	gnl|extdb|pgaptmp_002378;gnl|extdb|pgaptmp_001220	gnl|extdb|pgaptmp_001764	gnl|extdb|pgaptmp_001265	gnl|extdb|pgaptmp_000350	gnl|extdb|pgaptmp_000743	PSN91601.1, PSN82527.1, PSN91557.1	PSO00920.1	PSO02838.1	PSN96261.1
	ACD	Acetate-CoA lygase subunit A	acdA	MDP7975005.1	gnl|extdb|pgaptmp_000116	MFP3219786.1		PQ610_06050		MDP7976868.1	HEV51693.1	PRZ02_06905	MEM0120894.1	MEM3799912.1		MEM0271541.1	PSN89730.1	PSN84402.1	MEM3670890.1				gnl|extdb|pgaptmp_001801								PSO00607.1	PSO03203.1	PSN95837.1
		Acetate-CoA lygase subunit B	acdB	MDP7975506.1	gnl|extdb|pgaptmp_000573	MFP3219592.1		PQ610_02660	gnl|extdb|pgaptmp_000516	MDP7976643.1	HEV50960.1	PRZ02_00305			MEM3656434.1	MEM0272816.1	PSN88987.1, PSN88986.1	PSN84402.1					gnl|extdb|pgaptmp_000986								PSO00607.1	PSO03203.1	PSN95837.1
	adh	Alcohol dehydrogenase	adh	MDP7975274.1	gnl|extdb|pgaptmp_000713	MFP3220533.1		PQ610_06380	gnl|extdb|pgaptmp_000451	MDP7975595.1	HEV51568.1	PRZ02_06025	MEM0120520.1	MEM3799269.1	MEM3654971.1	MEM0271595.1	PSN89415.1	PSN84954.1	MEM3671380.1											PSN91915.1	PSO00561.1	PSO03156.1	PSN95791.1
	nsr	NAD(P)H sulfur oxidoreductase	nsr	MDP7975149.1	gnl|extdb|pgaptmp_000534	MFP3220458.1		PQ610_06165	gnl|extdb|pgaptmp_000724	MDP7976310.1		PRZ02_06790
Detoxification		Superoxide reductase	SOR
		Superoxide dismutase	SOD	MDP7975206.1	gnl|extdb|pgaptmp_000761	MFP3219866.1	gnl|extdb|pgaptmp_000868	PQ610_05710	gnl|extdb|pgaptmp_001236	MDP7976726.1		PRZ02_06505	MEM0120940.1	MEM3799925.1	MEM3655132.1	MEM0271440.1			MEM3671008.1		gnl|extdb|pgaptmp_000827	gnl|extdb|pgaptmp_001635	gnl|extdb|pgaptmp_000713	gnl|extdb|pgaptmp_001290	gnl|extdb|pgaptmp_001531	gnl|extdb|pgaptmp_001756	gnl|extdb|pgaptmp_000939	gnl|extdb|pgaptmp_001117	gnl|extdb|pgaptmp_000396		PSO00290.1	PSO02443.1	PSN95730.1
		Peroxiredoxin	Peredoxin	MDP7975369.1	gnl|extdb|pgaptmp_00081	MFP3220719.1	gnl|extdb|pgaptmp_000274	PQ610_01540	gnl|extdb|pgaptmp_001063	MDP7975667.1	HEV51627.1	PRZ02_01395	MEM0119987.1	MEM3799446.1	MEM3655318.1	MEM0271022.1	PSN89215.1	PSN86795.1	MEM3670791.1	MCL5788517.1	gnl|extdb|pgaptmp_000672	gnl|extdb|pgaptmp_001950	gnl|extdb|pgaptmp_000763	gnl|extdb|pgaptmp_000888	gnl|extdb|pgaptmp_000763	gnl|extdb|pgaptmp_001133	gnl|extdb|pgaptmp_000252	gnl|extdb|pgaptmp_000257	gnl|extdb|pgaptmp_000742	PSN86977.1	PSO00715.1	PSO02559.1	PSN95939.1
		Thioredoxin-disulfide reductase	tr	MDP7975205.1	gnl|extdb|pgaptmp_000760	MFP3219867.1	gnl|extdb|pgaptmp_000869	PQ610_05715	gnl|extdb|pgaptmp_001235	MDP7976260.1	HEV50999.1	PRZ02_06510	MEM0121523.1	MEM3799331.1	MEM3655716.1	MEM0272237.1	PSN85355.1	PSN83707.1	MEM3671148.1		gnl|extdb|pgaptmp_000386	gnl|extdb|pgaptmp_001833	gnl|extdb|pgaptmp_000287	gnl|extdb|pgaptmp_001726	gnl|extdb|pgaptmp_001920	gnl|extdb|pgaptmp_000078	gnl|extdb|pgaptmp_001143			PSN90238.1	PSN98909.1	PSO00991.1	PSN94439.1
		Arsenate reductase	ArsC			MFP3219834.1		PQ610_03025		MDP7976153.1	HEV51704.1	PRZ02_03375										gnl|extdb|pgaptmp_000308	gnl|extdb|pgaptmp_000128	gnl|extdb|pgaptmp_000391	gnl|extdb|pgaptmp_000218	gnl|extdb|pgaptmp_000611	gnl|extdb|pgaptmp_000585	gnl|extdb|pgaptmp_000054	gnl|extdb|pgaptmp_000618	PSN90716.1	PSN99191.1	PSO01754.1	PSN94962.1
		Organoarsenical effux MFS transporter	ArsJ
		Mercuric reductase	MerA	MDP7975498.1		MFP3220547.1		PQ610_01915	gnl|extdb|pgaptmp_000587	MDP7976919.1		PRZ02_00975		MEM3798661.1	MEM3655298.1	MEM0272488.1	PSN88765.1	PSN86208.1				gnl|extdb|pgaptmp_000270	gnl|extdb|pgaptmp_000090	gnl|extdb|pgaptmp_000833	gnl|extdb|pgaptmp_001853	gnl|extdb|pgaptmp_001929	gnl|extdb|pgaptmp_000629	gnl|extdb|pgaptmp_000011		PSN92151.1	PSN97875.1	PSN99315.1	PSN93455.1
		Alkylmercury lyase	MerB																												PSN98490.1	PSO01525.1	PSN94349.1
		Thioredoxin	trx	MDP7974629.1	gnl|extdb|pgaptmp_000006	MFP3220206.1	gnl|extdb|pgaptmp_000445	PQ610_01825	gnl|extdb|pgaptmp_000238	MDP7975769.1	HEV51697.1	PRZ02_01145	MEM0121521.1	MEM3799085.1	MEM3655277.1	MEM0271116.1	PSN86250.1	PSN85586.1	MEM3670276.1	MCL5788666.1	gnl|extdb|pgaptmp_001169	gnl|extdb|pgaptmp_000218	gnl|extdb|pgaptmp_000039, gnl|extdb|pgaptmp_000765	gnl|extdb|pgaptmp_001527	gnl|extdb|pgaptmp_000122	gnl|extdb|pgaptmp_000297	gnl|extdb|pgaptmp_000682	gnl|extdb|pgaptmp_001150, gnl|extdb|pgaptmp_001584	gnl|extdb|pgaptmp_000818	PSN89399.1, PSN83384.1	PSN97830.1, PSN99526.1	PSN99231.1, PSO01845.1	PSN93436.1, PSN94322.1
		Alkyl hydroperoxide reductase subunit F	ahpF	MDP7975129.1	gnl|extdb|pgaptmp_000813	MFP3219616.1											PSN87954.1	PSN84730.1											gnl|extdb|pgaptmp_000534	PSN92276.1	PSN99281.1	PSO01586.1	PSN94820.1
		Osmotically inducible protein C	OsmC										MEM0120996.1		MEM3656446.1	MEM0272549.1		PSN85540.1	MEM3671422.1		gnl|extdb|pgaptmp_000210	gnl|extdb|pgaptmp_001273	gnl|extdb|pgaptmp_000582	gnl|extdb|pgaptmp_000729	gnl|extdb|pgaptmp_001036	gnl|extdb|pgaptmp_000971	gnl|extdb|pgaptmp_000838	gnl|extdb|pgaptmp_002023	gnl|extdb|pgaptmp_000515	PSN91075.1	PSN99243.1	PSO01574.1	PSN94782.1
		DNA protection during starvation protein	Dps																											PSN89783.1	PSN98062.1	PSN99631.1	PSN93676.1
		DNA protection during starvation protein like	DpsL															PSN84657.1
		Methionine sulfoxide reductase	MsrA			MFP3220114.1	gnl|extdb|pgaptmp_000467	PQ610_02125		MDP7976066.1		PRZ02_00810	MEM0120680.1	MEM3799033.1	MEM3655343.1	MEM0272336.1	PSN89041.1	PSN85496.1, PSN85790.1	MEM3671436.1		gnl|extdb|pgaptmp_001043	gnl|extdb|pgaptmp_001011	gnl|extdb|pgaptmp_000855	gnl|extdb|pgaptmp_000789	gnl|extdb|pgaptmp_000509	gnl|extdb|pgaptmp_001730_	gnl|extdb|pgaptmp_001455	gnl|extdb|pgaptmp_001521		PSN88793.1	PSN98204.1	PSO01231.1	PSN93853.1
		Methionine sulfoxide reductase	MsrB													MEM0272204.1			MEM3670252.1		gnl|extdb|pgaptmp_001166	gnl|extdb|pgaptmp_000215	gnl|extdb|pgaptmp_000036		gnl|extdb|pgaptmp_000119	gnl|extdb|pgaptmp_000300	gnl|extdb|pgaptmp_000685	gnl|extdb|pgaptmp_001147		PSN91558.1	PSN98431.1	PSO01489.1	PSN94685.1
		Methionine sulfoxide reductase	MsrP										MEM0121474.1	MEM3799155.1	MEM3655957.1	MEM0271164.1	PSN89073.1	PSN86656.1											gnl|extdb|pgaptmp_001206	PSN85867.1	PSO00956.1	PSO02873.1	PSN96296.1
		Free methionine-R-sulfoxide reductase	fRmsr		gnl|extdb|pgaptmp_000752		gnl|extdb|pgaptmp_000480	PQ610_06065	gnl|extdb|pgaptmp_000744		HEV50937.1	PRZ02_06890	MEM0121046.1	MEM3798858.1	MEM3656624.1	MEM0271906.1	PSN89497.1	PSN85609.1					gnl|extdb|pgaptmp_001134					gnl|extdb|pgaptmp_000078		PSN86956.1	PSO00910.1	PSO02828.1	PSN96251.1
		Rubrerythrin	Rubr	MDP7974687.1;MDP7975360.1		MFP3220624.1;MFP3219629.1	gnl|extdb|pgaptmp_000498, gnl|extdb|pgaptmp_000773	PQ610_00990, PQ610_05920	gnl|extdb|pgaptmp_000268	MDP7976158.1;MDP7976898.1	HEV51742.1	PRZ02_01920, PRZ02_06650	MEM0120980.1	MEM3798903.1	MEM3656591.1	MEM0270969.1	PSN88940.1	PSN86672.1	MEM3670566.1	MCL5788194.1	gnl|extdb|pgaptmp_000726	gnl|extdb|pgaptmp_000816	gnl|extdb|pgaptmp_000653	gnl|extdb|pgaptmp_001372	gnl|extdb|pgaptmp_001787	gnl|extdb|pgaptmp_001367	gnl|extdb|pgaptmp_001775	gnl|extdb|pgaptmp_001817	gnl|extdb|pgaptmp_000763	PSN92476.1	PSN99952.1	PSO02132.1	PSN95311.1
		Catalase-peroxidase	katG																MEM3670181.1	MCL5788752.1	gnl|extdb|pgaptmp_000575	gnl|extdb|pgaptmp_000104	gnl|extdb|pgaptmp_000635		gnl|extdb|pgaptmp_000016	gnl|extdb|pgaptmp_000257	gnl|extdb|pgaptmp_000060	gnl|extdb|pgaptmp_002061
Cell-envelope structures		Flagellin B	FlaB
		Flagellin B2	FlaB2										MEM0120420.1	MEM3798926.1	MEM3656097.1	MEM0270946.1	PSN87804.1													PSN92498.1	PSN99976.1	PSO02108.1	PSN95287.1
		Flagella accessory protein J	FlaJ										MEM0121478.1	MEM3798920.1	MEM3656091.1	MEM0270952.1	PSN87809.1													PSN92493.1	PSN99971.1	PSO02113.1	PSN95292.1
		Archaeal flagella protein FlaI	FlaI										MEM0121477.1	MEM3798921.1	MEM3656092.1	MEM0270951.1	PSN87814.1													PSN92494.1	PSN99972.1	PSO02112.1	PSN95291.1
		flagella-related protein H	FlaH											MEM3798922.1	MEM3656093.1	MEM0270950.1	PSN87808.1													PSN92495.1	PSN99973.1	PSO02111.1	PSN95290.1
		flagella-related protein G	FlaG
		Preflagellin peptidase	FlaK										MEM0119827.1	MEM3799233.1		MEM0272871.1	PSN89652.1	PSN86595.1			gnl|extdb|pgaptmp_000552	gnl|extdb|pgaptmp_000081	gnl|extdb|pgaptmp_000491	gnl|extdb|pgaptmp_001677	gnl|extdb|pgaptmp_000931	gnl|extdb|pgaptmp_000280	gnl|extdb|pgaptmp_000082	gnl|extdb|pgaptmp_001211	gnl|extdb|pgaptmp_000035	PSN92573.1	PSO00460.1	PSO03356.1	PSN96655.1
		Flagellin A	FlaA
		Flagellin A2	FlaA2
		Type IV major pilin protein	PilA/UpsAB/AapAB	MDP7974637.1	gnl|extdb|pgaptmp_000148	MFP3220430.1	gnl|extdb|pgaptmp_000535	PQ610_02325	gnl|extdb|pgaptmp_000644	MDP7976806.1		PRZ02_00640					PSN89600.1	PSN83743.1, PSN86938.1											gnl|extdb|pgaptmp_001545	PSN86830.1, PSN89239.1, PSN92336.1
		Type IV pilus assembly ATPase	PilB/UpsE/AapE	MDP7974695.1;MDP7974634.1	gnl|extdb|pgaptmp_000144	MFP3220028.1;MFP3220154.1	gnl|extdb|pgaptmp_000538	PQ610_02315, PQ610_04625	gnl|extdb|pgaptmp_000646, gnl|extdb|pgaptmp_001031	MDP7976543.1;MDP7976208.1;	HEV51251.1, HEV51417.1	PRZ02_00650, PRZ02_04945	MDP7976543.1;MDP7976821.1	MEM3798921.1;MEM3799493.1	MEM3656092.1;MEM3655814.1	MEM0270951.1;MEM0271761.1			MEM3670464.1;MEM3671143.1		gnl|extdb|pgaptmp_000392	gnl|extdb|pgaptmp_001839	gnl|extdb|pgaptmp_000310, gnl|extdb|pgaptmp_000285	gnl|extdb|pgaptmp_000169	gnl|extdb|pgaptmp_001927	gnl|extdb|pgaptmp_000085	gnl|extdb|pgaptmp_001150	gnl|extdb|pgaptmp_001456, gnl|extdb|pgaptmp_002002	gnl|extdb|pgaptmp_000073
		Type IV pilus assembly protein	PilC/UpsF/AapF			MFP3220155.1		PQ610_02310	gnl|extdb|pgaptmp_000647	MDP7976209.1		PRZ02_00655				MEM0271678.1		PSN83747.1					gnl|extdb|pgaptmp_000304					gnl|extdb|pgaptmp_001450	gnl|extdb|pgaptmp_000073	PSN88130.1, PSN85896.1, PSN92320.1	PSO01252.1	PSO03386.1	PSN96684.1
F420	Biosynthesis	2-phospho-L-lactate guanylyltransferase	cofC
		2-phospho-L-lactate transferase	cofD										MEM0121300.1	MEM3800080.1		MEM0271710.1	PSN89429.1	PSN85217.1	MEM3670380.1		gnl|extdb|pgaptmp_000880	gnl|extdb|pgaptmp_001582	gnl|extdb|pgaptmp_000769	gnl|extdb|pgaptmp_000906	gnl|extdb|pgaptmp_001270	gnl|extdb|pgaptmp_000390	gnl|extdb|pgaptmp_001315	gnl|extdb|pgaptmp_001580	gnl|extdb|pgaptmp_000740	PSN91598.1	PSO00923.1	PSO02841.1	PSN96264.1
		Coenzyme F420:L-glutamate ligase	cofE										MEM0120758.1	MEM3798730.1	MEM3655061.1	MEM0271825.1	PSN87464.1	PSN82036.1	MEM3670635.1	MCL5788448.1	gnl|extdb|pgaptmp_001248	gnl|extdb|pgaptmp_001197	gnl|extdb|pgaptmp_001252		gnl|extdb|pgaptmp_000959	gnl|extdb|pgaptmp_001136	gnl|extdb|pgaptmp_000916	gnl|extdb|pgaptmp_001393	gnl|extdb|pgaptmp_000732	PSN90374.1	PSO00091.1	PSO02195.1	PSN95561.1
		7,8-didemethyl-8-hydroxy-5-deazariboflavin synthase	cofG													MEM0272677.1	PSN89009.1	PSN86124.1					gnl|extdb|pgaptmp_000774					gnl|extdb|pgaptmp_001575_	gnl|extdb|pgaptmp_001280	PSN92381.1	PSN99441.1	PSO01690.1	PSN94929.1
		5-amino-6-(D-ribitylamino)uracil--L-tyrosine 4-hydroxyphenyl transferase	cofH													MEM0272676.1	PSN89007.1	PSN86123.1											gnl|extdb|pgaptmp_001281	PSN92382.1	PSN99442.1	PSO01689.1	PSN94930.1
	Utilization	F420-dependent secondary alcohol dehydroge- nase	adf
		Deazaflavin-dependent nitroreductase	ddn										MEM0120594.1	MEM3800094.1	MEM3656455.1	MEM0272558.1			MEM3671425.1		gnl|extdb|pgaptmp_001957	gnl|extdb|pgaptmp_000665	gnl|extdb|pgaptmp_001876	gnl|extdb|pgaptmp_001522	gnl|extdb|pgaptmp_001637	gnl|extdb|pgaptmp_000023	gnl|extdb|pgaptmp_001558	gnl|extdb|pgaptmp_000374	gnl|extdb|pgaptmp_000521	PSN91071.1	PSN99248.1	PSO01569.1	PSN94787.1
		Flavin/deazaflavin oxidoreductase subfamily A	fdorA
		Flavin/deazaflavin oxidoreductase subfamily B	fdorB														PSN87159.1	PSN84178.1					gnl|extdb|pgaptmp_000994					gnl|extdb|pgaptmp_001083	gnl|extdb|pgaptmp_001358	PSN90044.1	PSN97534.1	PSN98876.1	PSN93210.1
		F420-reducing formate dehydrogenase	ffd														PSN88252.1	PSN85113.1												PSN92388.1		PSO01729.1	PSN94936.1
		F420-reducing glucose-6-phosphate dehydroge- nase	fgd										MEM0121473.1;MEM0120878.1;MEM0120660.1	MEM3799156.1;MEM3799973.1;MEM3799096.1	MEM3655958.1;MEM3656499.1;MEM3656654.1	MEM0271163.1;MEM0272136.1	PSN87799.1	PSN82306.1	MEM3671085.1		gnl|extdb|pgaptmp_001402;gnl|extdb|pgaptmp_001178	gnl|extdb|pgaptmp_000650;gnl|extdb|pgaptmp_000227	gnl|extdb|pgaptmp_000048	gnl|extdb|pgaptmp_000603;gnl|extdb|pgaptmp_001425	gnl|extdb|pgaptmp_001653;gnl|extdb|pgaptmp_000131	gnl|extdb|pgaptmp_000039;gnl|extdb|pgaptmp_000287	gnl|extdb|pgaptmp_001542;gnl|extdb|pgaptmp_000672	gnl|extdb|pgaptmp_000291	gnl|extdb|pgaptmp_001207	PSN85866.1	PSN99523.1	PSN99825.1	PSN94319.1
		F420H2-dependent NADP reductase	fno										MEM0120759.1	MEM3798731.1	MEM3655062.1	MEM0271826.1	PSN87633.1	PSN86395.1	MEM3670638.1	MCL5788445.1	gnl|extdb|pgaptmp_001249	gnl|extdb|pgaptmp_001198	gnl|extdb|pgaptmp_001251		gnl|extdb|pgaptmp_000960	gnl|extdb|pgaptmp_001137	gnl|extdb|pgaptmp_000915	gnl|extdb|pgaptmp_001394	gnl|extdb|pgaptmp_000948	PSN90373.1	PSO00090.1	PSO02196.1	PSN95562.1
		F420H2-dependent methanophenazine reduc- tase	fpoF
		F420H2-dependent oxidase	fpr
		F420H2-dependent quinone reductase	fqo
		F420-reducing hydrogenase	frhB
		F420H2-dependent sulfite reductase	fsr
		Heterodisulﬁde reductase	hdrA										MEM0120336.1	MEM3800042.1		MEM0272447.1	PSN88180.1	PSN85416.1				gnl|extdb|pgaptmp_000279_	gnl|extdb|pgaptmp_000099	gnl|extdb|pgaptmp_000822	gnl|extdb|pgaptmp_000186		gnl|extdb|pgaptmp_000618	gnl|extdb|pgaptmp_000022			PSO00627.1	PSO03223.1	PSN95857.1
		Methylene-H4MPT reductase	mer										MEM0120775.1	MEM3799917.1	MEM3655605.1	MEM0271561.1	PSN86194.1	PSN82393.1	MEM3671089.1		gnl|extdb|pgaptmp_001954	gnl|extdb|pgaptmp_000611	gnl|extdb|pgaptmp_000383	gnl|extdb|pgaptmp_000419	gnl|extdb|pgaptmp_001895	gnl|extdb|pgaptmp_001604	gnl|extdb|pgaptmp_001886	gnl|extdb|pgaptmp_000252	gnl|extdb|pgaptmp_001344_	PSN92238.1	PSN99669.1	PSO02308.1	PSN95496.1
		Methylene-H4MPT dehydrogenase	mtd
