# Supplementary material for: Polysaccharide-degrading archaea dominate acidic hot springs: genomic and cultivation insights into a novel Thermoproteota lineage
Source: mSystems. 2025 Sep 22;10(10):e00710-25. doi: 10.1128/msystems.00710-25 (PMC12542729; doi:10.1128/msystems.00710-25)
Supplement: Table S9 — 16S rRNA gene amplicon data sets, clone library sequences, and MAGs affiliated with Tardisphaerales sequences. [file msystems.00710-25-s0008.xlsx]

## Sheet: Лист3
Polysaccharide-degrading archaea dominate acidic hot springs: genomic and cultivation insights into a novel Thermoproteota lineage (Prokofeva et al.)
Supplementary Table S9. Global distribution of Tardisphaerales in acidic environments based on 16S rRNA gene amplicon, clone library and MAGs data sets.
map point	Definition	Accession	lat	lon	Origin	T°C	pH	Country	Place	Reference
1	Uzon4-5d	HQ395709	54.50 N	160.00 E	Hot spring	52	3	Russia	Kamchatka, Uzon caldera	10.1007/s00792-010-0340-5
2	kmc008	HM150066	52.495098	158.192184	Hot spring	70	4	Russia	Kamchatka, Mutnovsky volcano	10.1155/2013/136714
	kmc025	HM150083	52.495098	158.192184	Hot spring	70	4	Russia	Kamchatka, Mutnovsky volcano	10.1155/2013/136714
	kmc061	HM150119	52.495098	158.192184	Hot spring	70	4	Russia	Kamchatka, Mutnovsky volcano	10.1155/2013/136714
	kmc108	HM150166	52.495098	158.192184	Hot spring	70	4	Russia	Kamchatka, Mutnovsky volcano	10.1155/2013/136714
	kmc086	HM150144	52.495098	158.192184	Hot spring	70	4	Russia	Kamchatka, Mutnovsky volcano	10.1155/2013/136714
	kmc001	HM150059	52.495098	158.192184	Hot spring	70	4	Russia	Kamchatka, Mutnovsky volcano	10.1155/2013/136714
	kmc053	HM150111	52.495098	158.192184	Hot spring	70	4	Russia	Kamchatka, Mutnovsky volcano	10.1155/2013/136714
	kmc084	HM150142	52.495098	158.192184	Hot spring	70	4	Russia	Kamchatka, Mutnovsky volcano	10.1155/2013/136714
	kmc047	HM150105	52.495098	158.192184	Hot spring	70	4	Russia	Kamchatka, Mutnovsky volcano	10.1155/2013/136714
	kmc060	HM150118	52.495098	158.192184	Hot spring	70	4	Russia	Kamchatka, Mutnovsky volcano	10.1155/2013/136714
	kmc077	HM150135	52.495098	158.192184	Hot spring	70	4	Russia	Kamchatka, Mutnovsky volcano	10.1155/2013/136714
	kmc075	HM150133	52.495098	158.192184	Hot spring	70	4	Russia	Kamchatka, Mutnovsky volcano	10.1155/2013/136714
	kmc062	HM150120	52.495098	158.192184	Hot spring	70	4	Russia	Kamchatka, Mutnovsky volcano	10.1155/2013/136714
	kmc002	HM150060	52.495098	158.192184	Hot spring	70	4	Russia	Kamchatka, Mutnovsky volcano	10.1155/2013/136714
	kmc085	HM150143	52.495098	158.192184	Hot spring	70	4	Russia	Kamchatka, Mutnovsky volcano	10.1155/2013/136714
	kmc069	HM150127	52.495098	158.192184	Hot spring	70	4	Russia	Kamchatka, Mutnovsky volcano	10.1155/2013/136714
	kmc055	HM150113	52.495098	158.192184	Hot spring	70	4	Russia	Kamchatka, Mutnovsky volcano	10.1155/2013/136714
	kmc107	HM150165	52.495098	158.192184	Hot spring	70	4	Russia	Kamchatka, Mutnovsky volcano	10.1155/2013/136714
	kmc092	HM150150	52.495098	158.192184	Hot spring	70	4	Russia	Kamchatka, Mutnovsky volcano	10.1155/2013/136714
	kmc043	HM150101	52.495098	158.192184	Hot spring	70	4	Russia	Kamchatka, Mutnovsky volcano	10.1155/2013/136714
	kmc031	HM150089	52.495098	158.192184	Hot spring	70	4	Russia	Kamchatka, Mutnovsky volcano	10.1155/2013/136714
	kmc089	HM150147	52.495098	158.192184	Hot spring	70	4	Russia	Kamchatka, Mutnovsky volcano	10.1155/2013/136714
	kmc038	HM150096	52.495098	158.192184	Hot spring	70	4	Russia	Kamchatka, Mutnovsky volcano	10.1155/2013/136714
	kmc106	HM150164	52.495098	158.192184	Hot spring	70	4	Russia	Kamchatka, Mutnovsky volcano	10.1155/2013/136714
	kmc044	HM150102	52.495098	158.192184	Hot spring	70	4	Russia	Kamchatka, Mutnovsky volcano	10.1155/2013/136714
3	NasMA01	LC158371	36.954722	139.779722	Hot spring	57	2,2	Japan	Tochigi	10.1038/s41396-019-0447-3
	NasMA29	LC158391	36.954722	139.779722	Hot spring	57	2,2	Japan	Tochigi	10.1038/s41396-019-0447-3
	NasLA05	AB930955	36.954722	139.779722	Hot spring	57	2,2	Japan	Tochigi	10.1038/s41396-019-0447-3
4	HO28S9A21	AB600335	35.24444	139.02	Hot spring	78	3,5	Japan	Ohwakudani, Hakone	10.1111/j.1574-6968.2011.02267.x
5	HS4sa_31	FJ797320	25.171389	121.555	Hot spring	65	2,9	Taiwan	Tatung Volcano	unpublished
	HS3sa_09	FJ797312	25.171389	121.555	Hot spring	65	2,9	Taiwan	Tatung Volcano	unpublished
	LH2wa_02	FJ797332.1	25.171389	121.555	Hot spring	65	2,9	Taiwan	Tatung Volcano	unpublished
6	A13	AF325185	44.731666666667	-110.71083333333	Hot spring	60	3,1	USA	YNP	DOI: 10.1046/j.1462-2920.2001.00221.x
	A6	AF325182	44.731666666667	-110.71083333333	Hot spring	60	3,1	USA	YNP	DOI: 10.1046/j.1462-2920.2001.00221.x
7	SK295	AY882844	44.73563	-110.32281	Hot spring	65	3,5	USA	YNP	Korf,S.E., Macur,R.E., Taylor,W.P., Kozubal,M.A., Ackerman,G., Masur,D. and Inskeep,W.P. Geochemical Controls on Microbial Population Distribution at Rainbow and Joseph's Coat Hot Springs in Yellowstone National Park
	SK865	DQ834117	44.73563	-110.32281	Hot spring	65	3,5	USA	YNP	Korf,S.E., Macur,R.E., Taylor,W.P., Kozubal,M.A., Ackerman,G., Masur,D. and Inskeep,W.P. Geochemical Controls on Microbial Population Distribution at Rainbow and Joseph's Coat Hot Springs in Yellowstone National Park
	SK867	DQ834119	44.73563	-110.32281	Hot spring	65	3,5	USA	YNP	Korf,S.E., Macur,R.E., Taylor,W.P., Kozubal,M.A., Ackerman,G., Masur,D. and Inskeep,W.P. Geochemical Controls on Microbial Population Distribution at Rainbow and Joseph's Coat Hot Springs in Yellowstone National Park
	SK866	DQ834118	44.73563	-110.32281	Hot spring	65	3,5	USA	YNP	Korf,S.E., Macur,R.E., Taylor,W.P., Kozubal,M.A., Ackerman,G., Masur,D. and Inskeep,W.P. Geochemical Controls on Microbial Population Distribution at Rainbow and Joseph's Coat Hot Springs in Yellowstone National Park
	SK158	AY882713	44.73563	-110.32281	Hot spring	65	3,5	USA	YNP	Korf,S.E., Macur,R.E., Taylor,W.P., Kozubal,M.A., Ackerman,G., Masur,D. and Inskeep,W.P. Geochemical Controls on Microbial Population Distribution at Rainbow and Joseph's Coat Hot Springs in Yellowstone National Park
	AN184	DQ832061	44.73563	-110.32281	Hot spring	65	3,5	USA	YNP	Korf,S.E., Macur,R.E., Taylor,W.P., Kozubal,M.A., Ackerman,G., Masur,D. and Inskeep,W.P. Geochemical Controls on Microbial Population Distribution at Rainbow and Joseph's Coat Hot Springs in Yellowstone National Park
8	BSLB207	EF682427	40.435833	-121.39777	Hot spring	55	2	USA	Lassen Volcanic National Park	DOI 10.1007/s00248-007-9347-6
	BSLB114	EF682424	40.435833	-121.39777	Hot spring	55	2	USA	Lassen Volcanic National Park	DOI 10.1007/s00248-007-9347-6
	BSLc222	EF682487	40.435833	-121.39777	Hot spring	55	2	USA	Lassen Volcanic National Park	DOI 10.1007/s00248-007-9347-6
	BSLB204	EF682425	40.435833	-121.39777	Hot spring	55	2	USA	Lassen Volcanic National Park	DOI 10.1007/s00248-007-9347-6
	BSLB209	EF682428	40.435833	-121.39777	Hot spring	55	2	USA	Lassen Volcanic National Park	DOI 10.1007/s00248-007-9347-6
	BY120	EF156485	ND	ND	Hot spring	ND	ND	USA	YNP	unpublished
9		PRJNA1125859	43.999461	145.767996	Hot spring	57	1,5	Russia	Kurils, Iturup	10.1186/s12866-024-03704-8
10		PRJNA1125859	43.987201	145.728806	Hot spring	50	2,9	Russia	Kurils, Mendeleevo	10.1186/s12866-024-03704-8
11	ASM2180003v1	GCA_021800035.1	25.049789	113.663394	acid mine drainage sediment	ND	ND	China	Fankou Lead-Zinc Mine; Guangdong Province	unpublished
12	ASM2181700v1	GCA_021817005.1	28.191444	117.766801	acid mine drainage sediment	ND	ND	China	Yongping Copper Mine; Jiangxi Province	unpublished
13	P1.0108	SAMEA110453689	-38.281944	176.39972	Hot spring	69.1	2.6	New Zealand	Waimangu, Inferno Crater Lake	unpublished
	P1.0037	SAMEA104459856	-38.281944	176.39972	Hot spring	41	2.4	New Zealand	Waimangu, Inferno Crater Lake	unpublished
	P1.0107	SAMEA110453688	-38.281944	176.39972	Hot spring	56.6	3	New Zealand	Waimangu, Inferno Crater Lake	unpublished
14	P1.0848	SAMEA104460619	-38.66666	176.01666	Hot spring	73.3	2.47	New Zealand	Taupo Volcanic Zone	unpublished
	P1.0851	SAMEA104460622	-38.66666	176.01666	Hot spring	70.5	2.12	New Zealand	Taupo Volcanic Zone	unpublished
	P1.0506	SAMEA104460288	-38.66666	176.01666	Hot spring	74.1	4.13	New Zealand	Taupo Volcanic Zone	unpublished
15	ST2A1-2	AB753272	31.914555555556	130.81397222222	Hot spring	66	2	Japan	Kirishima	10.1155/2013/723871
16	ST15A1-1	AB755801	31.918055555556	130.81141666667	Hot spring	88	2.4	Japan	Kirishima	10.1155/2013/723871
17		AF523942	33.25	-81.65	forested wetland near AMD	30	2-4	USA	Savannah River Site’s D-area	10.1046/j.1462-2920.2002.00337.x
		AY236855	?	?	gold mine borehole water (South Africa)			South Africa	?	unpublished
		AY236856			gold mine borehole water (South Africa)			South Africa
		AY236857			gold mine borehole water (South Africa)			South Africa
18		DQ219782	36.046078611111	-117.77025805556		78	1,7	USA	Coso Hot Springs	10.1128/AEM.71.12.8836-8845.2005
19	GBF17	GU075790	24.95	98.433333333333	Hot spring	44	3,4	China	Tengchong	10.1007/s00792-010-0307-6
20	GU979542	GU979542	31.833333333333	117	AMD	30	3,0	China	Anhui Province	10.1007/s00792-010-0324-5
21		JX141444	-38.065	176.361	Hot spring	35-75	2,0-3,9	New Zealand	Tikitere soil, Hell’s Gate geothermal area	10.3389/fmicb.2012.00303
22	ERR3971850	Pantelleria	36.7875	11.995277777778	geothermal soils			Italy	Pantelleria	unpublished
