# Supplementary material for: Polysaccharide-degrading archaea dominate acidic hot springs: genomic and cultivation insights into a novel Thermoproteota lineage
Source: mSystems. 2025 Sep 22;10(10):e00710-25. doi: 10.1128/msystems.00710-25 (PMC12542729; doi:10.1128/msystems.00710-25)
Supplement: Table S11 — Genes encoding proteins involved in catabolism of glucose and pentoses found in the genomes of thermoacidophilic and thermoaciditolerant prokaryotes. [file msystems.00710-25-s0009.xlsx]

## Sheet: Лист1
Polysaccharide-degrading archaea dominate acidic hot springs: genomic and cultivation insights into a novel Thermoproteota lineage (Prokofeva et al.)
Supplementary Table S11. Sugar metabolism pathways (EMP, ED and PPP) identified in genomes of cultivated thermoacidophilic and thermoacidotolerant prokaryotes
Pathway	Eznymes	MP-3918	AK-3817	GCA_000023265.1_[Acidimicrobium_ferrooxidans_DSM_10331]	GCA_000025665.1_[Aciduliprofundum_boonei_T469]	GCA_000144915.1_[Acidilobus_saccharovorans_345-15]	GCA_000148385.1_[Vulcanisaeta_distributa_DSM_14429]	GCA_000189775.3_[Thermoanaerobacterium_xylanolyticum_LX-11]	GCA_000195915.1_[Thermoplasma_acidophilum]	GCA_000204925.1_[Metallosphaera_cuprina_Ar-4]	GCA_000219855.1_[Sulfobacillus_acidophilus_TPY]	GCA_000253055.1_[Thermoproteus_tenax_Kra_1]	GCA_000317795.1_[Caldisphaera_lagunensis_DSM_15908]	GCA_000517565.1_[Desulfurella_acetivorans_A63]	GCA_000745455.1_[Mesoaciditoga_lauensis_cd-1655R]	GCA_000759655.1_[Acidicaldus_organivorans_ DX-1]	GCA_000446015.1_[Thermofilum_adornatum_1910b]	GCA_001402945.1_[Acidiplasma_aeolicum]	GCA_002116695.1_[Acidianus_manzaensis]	GCA_002215565.1_[Sulfolobus_acidocaldarius_DG1]	GCA_003201835.2_[Acidianus_brierleyi]	GCA_003722315.1_[Thermoanaerobacter_ethanolicus_JW_200]	GCA_003852155.1_[Saccharolobus_solfataricus]	GCA_003967175.1_[Sulfodiicoccus_acidiphilus]	GCA_007475525.1_[Methylacidiphilum_kamchatkense_Kam1]	GCA_008326385.1_[Sulfuracidifex_tepidarius]	GCA_008694225.1_[Acidithiobacillus_caldus]	GCA_009662475.1_[Acidithiobacillus_thiooxidans_ATCC_19377]	GCA_009729035.1_[Stygiolobus_azoricus]	GCA_009729055.1_[Sulfurisphaera_ohwakuensis]	GCA_009729545.1_[Acidianus_infernus]	GCA_009936215.1_[Athalassotoga_saccharophila]	GCA_013340765.1_[Conexivisphaera_calida]	GCA_014646535.1_[Thermocladium_modestius]	GCA_014646795.1_[Thermogymnomonas_acidicola]	GCA_019704315.1_[Stygiolobus_caldivivus]	GCA_020886315.1_[Saccharolobus_caldissimus]	GCA_023169565.1_[Metallosphaera_sedula]	GCA_900129115.1_[Thermoanaerobacter_uzonensis_DSM_18761]	GCA_900176145.1_[Sulfobacillus_thermosulfidooxidans_DSM_9293]	GCA_000008265.1_[Picrophilus_oshimae_DSM_9789]	GCA_000015225.1_[Thermofilum_pendens_Hrk_5]	GCA_000018305.1_[Caldivirga_maquilingensis_IC-167]
Glycolysis	ADP-dep._glucokinase	-	-	-	-	-	-	-	-	-	-	-	-	-	JQJI01000017.1_28	-	-	-	-	-	-	-	-	-	-	-	-	-	-	-	-	BBJ27813.1	-	-	-	-	-	-	-	-	-	-	-
	glk_ATP-dep._glukokinase	-	-	-	-	-	-	-	-	-	-	-	-	-	-	-	-	-	-	-	-	-	-	-	QDQ41566.1	-	-	-	-	-	-	-	-	-	-	-	-	-	-	-	-	-	-
	ROK_ATP-dep._glucokinase	PQ610_06925	PRZ02_03110	ACU53464.1	ADD08339.1	ADL19284.1	ADN51564.1	AEF16585.1,AEF16133.1	CAC11954.1	-	AEJ39243.1	CCC80737.1	AFZ70501.1	AHF97665.1	JQJI01000011.1_39,JQJI01000008.1_50	-	AGT35551.1	KQB34705.1	-	-	-	CP033580.1_2523,CP033580.1_2441,CP033580.1_493	-	-	-	-	QER43288.1	QFX97489.1	-	-	-	BBJ28836.1,BBJ28435.1	BBE41896.1	GGP19386.1,GGP19585.1	GGM73977.1	-	-	-	SHE72295.1,SHE28000.1	SMC01864.1,SMC08239.1	AAT43801.1	ABL78302.1	ABW01162.1,ABW00932.1
	PolyP-dep._glucokinase	-	-	-	-	-	-	-	-	-	-	-	-	-	-	KN174158.1_2	-	-	-	-	-	-	-	-	-	-	-	-	-	-	-	-	-	-	-	-	-	-	-	-	-	-	-
	eukaryotic-type N-acetylglucosamine kinase family (probable glucokinase in some Crenarchaea)	-	-	-	-	-	-	-	-	AEB94950.1	AEJ39572.1	-	-	-	JQJI01000010.1_47,JQJI01000018.1_26,JQJI01000017.1_14	-	-	-	ARM76229.1	CP020364.1_416	AWR94266.1	CP033580.1_633	AZF75669.1,AZF76519.1	BBD72942.1,BBD72639.1	-	BBG27532.1,BBG26617.1	-	-	QGR20046.1	QGR18519.1	MUM64203.1	BBJ28801.1,BBJ28198.1	-	-	-	BCU69385.1	BDC00141.1	BBL47501.1	-	SMC07471.1,SMC04303.1	-	-	ABW01666.1,ABW02490.1
	cupin-type_glucose-6-P_isomerase	-	-	-	ADD08401.1	-	-	-	-	-	-	-	-	-	-	-	-	-	-	-	-	-	-	-	-	-	-	-	-	-	-	-	-	-	-	-	-	-	-	-	-	-	-
	bifunct.PG/PM_isomerase	PQ610_05850	PRZ02_06580	ACU54680.1	-	ADL19612.1	ADN51756.1	-	CAC12539.1	AEB94533.1	-	CCC81629.1	AFZ70872.1	-	-	-	AGT35275.1	KQB35391.1	ARM75655.1	CP020364.1_144	AWR94624.1	-	AZF74916.1	BBD73769.1	-	BBG28172.1	-	-	QGR19946.1	QGR17874.1	MUM64788.1	-	BBE42687.1	GGP21290.1	GGM78097.1	BCU69493.1	BDB98979.1	BBL48003.1,BBL48229.1	-		AAT43811.1	ABL78062.1	ABW02783.1
	glucose-6-P_isomerase	-	-	ACU53946.1	-	-	-	AEF17866.1	-	-	AEJ39241.1 (fusion with transaldolase)	-	-	AHF96461.1	KN050690.1_28	KN173873.1_5 (fusion with transaldolase)	-	-	-	-	-	CP033580.1_2277	-	-	QDQ42264.1	-	QER43267.1	QFX95907.1,QFX97572.1	-	-	-	BBJ27566.1	-	-	-	-	-	-	SHE80603.1	SMC01867.1 (fusion with transaldolase)	-	-	-
	pfkA_ATP-dep._phosphofructokinase	+	+	-	-	-	-	AEF16685.1	-	-	AEJ41797.1	-	-	AHF97599.1	JQJI01000022.1_8	-	-	-	-	-	-	CP033580.1_2295,CP033580.1_726	-	-	QDQ41460.1 (ATP/PPi)	-	-	-	-	-	-	BBJ28927.1	-	-	-	-	-	-	SHF25259.1	-	-	-	-
	pfkB_ATP-dep._phosphofructokinase	-	-	-	-	-	-	AEF16976.1	-	-	-	-	-	-	JQJI01000022.1_4,JQJI01000017.1_38	KN174045.1_3	-	-	-	-	-	CP033580.1_885	-	-	-	-	QER44648.1	QFX96324.1	-	-	-	BBJ27630.1,BBJ28575.1	-	-	-	-	-	-	SHE42591.1	-	-	-	-
	PPi-dep._phosphofructokinase	+	+	-	-	-	ADN49773.1	AEF16996.1	-	-	-	CCC81911.1	-	-	JQJI01000001.1_120,JQJI01000035.1_9	-	-	-	-	-	-	CP033580.1_2546	-	-	QDQ41460.1 (ATP/PPi)	-	-	-	-	-	-	BBJ27845.1,BBJ28930.1	-	GGP22240.1	-	-	-	-	-	-	-	-	ABW02087.1,ABW01482.1
	ADP-dep._phosphofructokinase	-	-	-	-	-	-	-	-	-	-	-	-	-	JQJI01000017.1_28	-	-	-	-	-	-	-	-	-	-	-	-	-	-	-	-	BBJ27813.1	-	-	-	-	-	-	-	-	-	-	-
	classII_fructose-1,6-bisP_aldolase	-	-	-	-	-	-	AEF18211.1	-	-	AEJ38980.1	-	-	AHF96460.1	JQJI01000015.1_40	KN173952.1_22	-	-	-	-	-	CP033580.1_545,CP033580.1_725,CP033580.1_2235	-	-	QDQ43084.1	-	QER45697.1	QFX97702.1	-	-	-	BBJ27944.1	-	-	-	-	-	-	SHE28881.1	SMC06270.1	-	-	-
	classI_fructose-1,6-bisP_aldolase	PQ610_01805	PRZ02_01165	ACU53840.1	-	ADL18437.1	ADN49774.1	-	-	-	AEJ39261.1	CCC81912.1	AFZ70763.1	-	-	KN174036.1_10	AGT35841.1	-	-	-	-	-	-	-	QDQ41445.1	-	QER44650.1	-	-	-	-	BBJ27597.1	-	GGP22239.1	-	-	-	-	-	SMC02293.1	-	ABL79043.1	ABW02086.1
	fructose-1,6-bisP_aldolase/phosphatase	-	-	-	ADD08243.1	ADL19634.1	ADN51017.1	-	CAC12548.1	AEB96108.1	-	CCC82382.1	AFZ70889.1	-	-	-	AGT34762.1	KQB34590.1	ARM75877.1	CP020364.1_645	AWR95939.1	CP033580.1_701	AZF75934.1	BBD71617.1	-	BBG27220.1	-	-	QGR18866.1	QGR15951.1	MUM64488.1	-	BBE42689.1	GGP22001.1	GGM77963.1	BCU70582.1	BDB97163.1	BBL48454.1	SHE32748.1	-	AAT43392.1	ABL77606.1	ABW01978.1
ED pathway/pentose-P pathway	glucose-6-phosphate 1-dehydrogenase	-	-	ACU53463.1,ACU54444.1	-	-	-	AEF17136.1	-	-	AEJ39239.1	-	-	-	-	JPYW01001447.1_1	-	-	-	-	-	CP033580.1_1513	-	-	QDQ43098.1,QDQ42724.1	-	QER43663.1	QFX96805.1	-	-	-	BBJ28408.1	-	-	-	-	-	-	SHE98652.1	SMC01873.1,SMC05016.1	-	-	-
pentose-P pathway	decarboxylating_6-phosphogluconate_dehydrogenase	-	-	ACU54026.1	-	-	-	AEF18054.1	-	-	AEJ39240.1	-	-	-	-	KN173873.1_6	-	-	-	-	-	CP033580.1_2418,CP033580.1_1512	-	-	QDQ43157.1	-	QER43662.1	-	-	-	-	BBJ28409.1	-	-	-	-	-	-	SHE71728.1,SHE98692.1	SMC03263.1,SMC01868.1	-	-	-
	RpiA_ribose-5-phosphate isomerase	PQ610_04320	PRZ02_04640	-	ADD08359.1	ADL19454.1	ADN51852.1	-	CAC12007.1	AEB96131.1	-	CCC82652.1	AFZ70294.1	-	-	KN173873.1_4	AGT34910.1	KQB35187.1	ARM75876.1	CP020364.1_1262	AWR94465.1	-	AZF76548.1	BBD71761.1	-	BBG27223.1	QER44846.1	QFX95254.1	QGR19369.1	QGR17054.1	MUM64490.1	-	BBE42519.1	GGP19412.1	GGM74807.1	BCU71232.1	BDB97849.1	BBL48483.1	-	SMC05036.1	AAT43150.1	ABL77736.1	ABW01578.1
	RpiB_ribose-5-phosphate isomerase	-	-	ACU54128.1	-	-	-	AEF18200.1	-	-	AEJ38997.1	-	-	AHF96841.1	JQJI01000010.1_26	-	AGT36208.1	-	-	-	-	CP033580.1_554,CP033580.1_2238	-	-	QDQ43158.1	-	-	-	-	-	-	BBJ28227.1	-	-	-	-	-	-	SHE29075.1	SMC05185.1	-	ABL78639.1	-
	ribulose-phosphate 3-epimerase	PQ610_00445	PRZ02_02520	ACU53134.1	ADD08292.1	-	-	AEF17417.1	CAC12436.1	-	AEJ38978.1,AEJ39333.1	-	-	AHF96927.1	JQJI01000013.1_21	KN173952.1_18	-	KQB34822.1	-	-	-	CP033580.1_1946	-	-	QDQ41921.1,QDQ41746.1	-	QER45698.1	QFX97703.1	-	-	-	BBJ28868.1	BBE42774.1	-	GGM69528.1	-	-	-	SHE57312.1	SMC02965.1	AAT43430.1	-	-
	transketolase	PQ610_00460 (N-term.),PQ610_00455 (C-term.)	PRZ02_02510 (full)	ACU53135.1 (full)	ADD08523.1 (N-term.),ADD08522.1 (C-term.)	-	ADN49632.1 (full)	AEF17494.1 (full)	CAC11757.1 (N-term.),CAC11756.1 (C-term.)	AEB94512.1 (N-term.),AEB94513.1 (C-term.)	AEJ38973.1 (full),AEJ39242.1 (full)	CCC82375.1 (N-term.),CCC82374.1 (C-term.)	AFZ69894.1 (N-term.),AFZ69895.1 (C-term.)	AHF96448.1 (N-term.),AHF96449.1 (C-term.)	JQJI01000001.1_75 (full), JQJI01000017.1_26 (full)	KN173952.1_23 (C-term.), KN173952.1_24 (N-term.)	-	KQB33813.1 (N-term.),KQB33812.1 (C-term.)	ARM76356.1 (N-term.),ARM76355.1 (C-term.)	CP020364.1_172 (N-term.),CP020364.1_173 (C-term.)	AWR94853.1 (N-term.),AWR94852.1 (C-term.)	CP033580.1_2552 (N-term.),CP033580.1_723 (N-term.),CP033580.1_2240 (N-term.),CP033580.1_2551 (C-term.),CP033580.1_724 (C-term.)	AZF77358.1 (N-term.),AZF75947.1 (C-term.)	BBD71855.1 (N-term.)	QDQ42477.1 (full)	BBG27002.1 (N-term.),BBG27003.1 (C-term.)	QER45692.1 (full)	QFX97698.1 (full)	QGR19967.1 (N-term.),QGR19968.1 (C-term.)	QGR17899.1 (N-term.),QGR17900.1 (C-term.)	MUM64060.1 (N-term.),MUM64061.1 (C-term.)	BBJ28015.1 (full),BBJ27816.1 (full)	BBE42776.1 (N-term.),BBE42777.1 (C-term.)	GGP18892.1 (full)	GGM74635.1 (N-term.),GGM74632.1 (C-term.)	BCU69469.1 (N-term.),BCU69468.1 (C-term.)	BDB97195.1 (N-term.),BDB97196.1 (C-term.)	BBL48027.1 (N-term.),BBL48026.1 (C-term.)	SHE75203.1 (N-term.),SHE75164.1 (C-term.)	SMC01865.1 (full)	AAT43276.1 (N-term.),AAT43275.1 (C-term.)	-	ABW01644.1 (full),ABW01644.1 (full)
	transaldolase	PQ610_00450	PRZ02_02515	ACU53947.1	ADD08521.1	-	-	AEF18210.1	CAC11755.1	-	AEJ39241.1 (fusion with PGI)	-	-	AHF96984.1	JQJI01000014.1_64	KN173873.1_5 (fusion with PGI)	-	KQB33811.1	-	-	-	CP033580.1_2377	-	-	QDQ42353.1	-	QER44378.1	QFX95006.1	-	-	-	BBJ27201.1	BBE42782.1	-	GGM74616.1	-	-	-	SHF20197.1	SMC01867.1 (fusion with PGI)	AAT43274.1	-	-
ED pathway	phosphogluconate dehydratase	-	-	-	-	-	-	-	-	-	-	-	-	-	-	-	-	-	-	-	-	-	-	-	-	-	-	-	-	-	-	-	-	-	-	-	-	-	-	-	-	-	-
spED/npED pathway	Zn-cont_glucose dehydrogenase	-		-	-	-	ADN49792.1,ADN51406.1	-	CAC12026.1	AEB95007.1	-	CCC81005.1	-	-	-	-	-	-	ARM77076.1,ARM74853.1	CP020364.1_1043	AWR95226.1,AWR95153.1	-	AZF75521.1,AZF75654.1	BBD73210.1,BBD72263.1	-	BBG25647.1	-	-	QGR19078.1	QGR17419.1	MUM65589.1	-	BBE42142.1	GGP21508.1	GGM70396.1,GGM72924.1	BCU71010.1	BDC00030.1,BDC00126.1	BBL47408.1	-	-	AAT43224.1,AAT43655.1	-	ABW02537.1,ABW02131.1
	SDR_glucose dehydrogenase	PQ610_00520,PQ610_00720	PRZ02_02440,PRZ02_02205	-	ADD08029.1	-	ADN51828.1	-	CAC11337.1,CAC11888.1	-	-	-	-	-	-	-	-	KQB35838.1,KQB34431.1	ARM74687.1	-	-	CP033580.1_468	AZF76893.1	BBD72031.1,BBD72060.1	-	-	QER44530.1	-	-	QGR18513.1	-	-	-	GGP20032.1	GGM75652.1	BCU70276.1	-	-	SHF36641.1	-	AAT42815.1	-	ABW00908.1,ABW01704.1,ABW02234.1
	GaD_D-gluconate dehydratase	PQ610_06285	PRZ02_06120	-	-	-	ADN51026.1	-	CAC11233.1,CAC11889.1	AEB95005.1	-	CCC81796.1	-	-	-	-	-	KQB34040.1	ARM75434.1,ARM75443.1	CP020364.1_849	AWR95632.1,AWR95323.2	-	AZF75246.1,AZF75648.1	BBD72013.1	-	BBG27583.1	-	-	QGR20055.1	QGR18155.1,QGR17992.1	MUM64978.1	-	BBE42129.1	GGP21502.1,GGP19560.1	GGM69306.1	BCU69376.1,BCU70097.1	BDB99308.1,BDC00117.1,BDB99688.1	BBL47410.1	-	-	AAT43070.1	-	ABW01003.1,ABW00928.1
	IlvD_D-gluconate dehydratase	-	-	-	-	-	-	-	-	-	-	-	-	-	-	KN174062.1_9,KN174062.1_8	-	-	-	-	-	-	-	-	-	-	-	-	-	-	-	-	-	-	-	-	-	-	-	-	-	-	-
spED pathway	pfkB_KDG_kinase	PQ610_06295	PRZ02_06110	-	-	-	ADN50386.1	AEF18150.1	-	AEB95053.1	AEJ40147.1	CCC81798.1	-	-	-	-	-	-	-	CP020364.1_220	AWR95656.1	-	AZF75646.1	BBD73168.1	-	BBG27582.1	-	-	QGR20431.1	QGR18102.1	-	BBJ27287.1	-	GGP22465.1,GGP21656.1	-	BCU70176.1	BDC00115.1	BBL47403.1	SHF28411.1,SHE71636.1	-	-	-	ABW01215.1
	NAGK_KDG_kinase	-	-	-	-	-	-	-	CAC11269.1	-	-	-	-	-	-	-	-	KQB34641.1	ARM76705.1	-	AWR95215.1	-	-	-	-	-	-	-	-	-	MUM65580.1	-	-	-	GGM73762.1	-	BDC00029.1	BBL48002.1	-	-	AAT43679.1,AAT42596.1	-	-
ED/spED/npED pathway	DapA_KDPG/KDG_aldolase	PQ610_06290	PRZ02_06115	-	-	-	ADN50573.1	-	CAC11758.1,CAC12282.1	AEB95054.1	AEJ40154.1	CCC81797.1,CCC81204.1	-	-	-	-	AGT35727.1	KQB33441.1	ARM77074.1	CP020364.1_219	AWR95655.,AWR93571.1	-	AZF75647.1	BBD73167.1	-	BBG27584.1	-	-	QGR20432.1	QGR18103.1	MUM64979.1	-	BBE42133.1	-	GGM74148.1,GGM72199.1	BCU70177.1	BDC00116.1	BBL47402.1	-	-	AAT43611.1,AAT43864.1	ABL79015.1	ABW01767.1
	KDPG/KDG_aldolase	-	-	-	-	-	-	AEF18151.1,AEF16995.1	-	-	-	-	-	-	-	-	-	-	-	-	-	CP033580.1_2407,CP033580.1_596	-	-	-	-	-	-	-	-	-	BBJ27286.1	-	-	-	-	-	-	SHE71257.1,SHE30141.1	-	-	-	-
Common steps	glyceraldehyde-3-P_dehydrogenase	PQ610_02975	PRZ02_03315	ACU53795.1	ADD08242.1	-	-	AEF16855.1	-	-	AEJ39696.1,AEJ38974.1	-	-	AHF96562.1	JQJI01000023.1_9	KN173965.1_2	AGT35405.1	-	-	-	-	CP033580.1_2196	-	-	QDQ42280.1	-	QER45693.1	QFX97699.1	-	-	-	BBJ27909.1	-	-	-	-	-	-	SHE82102.1	SMC02702.1	-	ABL78159.1	-
	phosphoglycerate_kinase	PQ610_04765	PRZ02_05095	ACU53796.1	ADD08419.1	ADL19792.1,ADL19297.1	ADN51350.1	AEF16856.1	CAC12203.1	AEB94681.1	AEJ39697.1	CCC82161.1	AFZ70484.1	AHF96561.1	JQJI01000023.1_8	KN173929.1_3	AGT35423.1	KQB35575.1	ARM76493.1	CP020364.1_1313	AWR94925.1	CP033580.1_2195	AZF76236.1	BBD72607.1	QDQ42279.1	BBG26505.1	QER45694.1	QFX97700.1	QGR19382.1	QGR17066.1	MUM63974.1	BBJ27908.1	BBE42657.1	GGP19874.1	GGM66792.1	BCU71288.1	BDB97423.1	BBL47774.1	SHE82137.1	SMC02699.1	AAT44099.1	ABL78175.1	ABW02612.1
	GAPN_glyceraldehyde-3-P_dehydrogenase	PQ610_05745	PRZ02_06540	-	-	ADL19828.1	ADN51702.1	-	-	AEB95048.1	-	CCC81810.1	AFZ70978.1	-	-	-	-	-	-	CP020364.1_221	AWR95657.1	-	AZF75645.1	BBD73169.1	-	BBG27581.1	-	-	QGR20433.1	QGR18101.1	-	-	-	GGP19137.1	-	BCU70179.1	BDC00114.1	BBL47404.1	-	-	-	-	ABW01811.1
	GAPOR_glyceraldehyde-3-P:Fd oxidoreductase	-	-	-	-	ADL18652.1	ADN51890.1	-	-	-	-	CCC82650.1	AFZ71014.1	-	-	-	-	-	-	-	-	-	-	-	-	-	-	-	-	-	-	-	-	GGP19332.1	-	-	-	-	-	-	-	-	ABW01111.1
	2,3-BDP-indep._phosphoglycerate mutase	-	-	-	ADD08910.1	ADL19504.1	ADN50588.1	AEF16858.1	CAC11555.1	AEB94180.1	AEJ39699.1	CCC82674.1	-	AHF96563.1	JQJI01000022.1_18	KN173866.1_2	AGT35393.1	KQB36290.1	ARM75804.1	CP020364.1_804	AWR94539.1	CP033580.1_2193	AZF76057.1	BBD71953.1	-	BBG26962.1	QER43588.1,QER45022.1	QFX97318.1,QFX95692.1	QGR18976.1	QGR16024.1	MUM64570.1	BBJ28814.1	BBE41878.1	GGP19406.1	GGM73691.1	BCU70699.1	BDB97594.1	BBL48433.1	SHE82197.1	SMC02693.1	AAT43856.1	ABL78962.1,ABL78446.1	ABW01186.1
	2,3-BDP-dep._phosphoglycerate mutase	PQ610_04520	PRZ02_04840	ACU54863.1	-	ADL19899.1	-	-	-	-	-	-	AFZ71159.1	AHF97161.1	-	-	-	-	-	-	-	CP033580.1_125	-	-	QDQ41915.1	-	-	-	-	-	-	BBJ27441.1	-	-	-	-	-	-	SHE93817.1	-	-	-	-
	enolase	PQ610_04725	PRZ02_05055	ACU54511.1	ADD09111.1	ADL19238.1	ADN50127.1	AEF16648.1,AEF16859.1	CAC12011.1	AEB94667.1	AEJ39700.1	CCC82506.1	AFZ70036.1	AHF97128.1	KN050690.1_21	KN174007.1_19	AGT34692.1	KQB36682.1	ARM76512.1	CP020364.1_1333	AWR94953.1	CP033580.1_2192	AZF76489.1	BBD72727.1+BBD72728.1	QDQ43061.1	BBG26551.1	QER44918.1	QFX97074.1,QFX96326.1	QGR19364.1	QGR16959.1	MUM63953.1	BBJ27538.1	BBE41742.1	GGP20473.1	GGM73860.1	BCU71237.1	BDB97786.1	BBL47791.1	SHE82229.1	SMC02692.1,SMC02242.1	AAT43819.1	ABL77522.1	ABW01046.1
	pyruvate_kinase	PQ610_00120	PRZ02_02865	ACU54047.1	ADD08755.1	ADL19286.1	ADN50110.1	AEF16686.1	CAC12025.1	AEB94928.1	AEJ41576.1	CCC82508.1	AFZ70386.1	AHF96992.1	JQJI01000022.1_7	KN173929.1_16	AGT34913.1	KQB34052.1	ARM75060.1,ARM75485.1	CP020364.1_1592	AWR93410.1,AWR95579.1	CP033580.1_2294	AZF76551.1	BBD72397.1	QDQ41342.1	BBG26896.1	QER45695.1,QER44651.1	QFX97701.1,QFX96325.1	QGR20517.1	QGR17334.1	MUM65387.1	BBJ28928.1	BBE42674.1	GGP19461.1	GGM73108.1	BCU71434.1	BDB97852.1	BBL47524.1	SHF25226.1	SMC07606.1	AAT42921.1	ABL77739.1	ABW01421.1
	pyruvate, phosphate dikinase	-	-	ACU54193.1	ADD08167.1	ADL19145.1	-	AEF17524.1	CAC12015.1	-	AEJ38919.1	CCC81342.1	-	AHF97387.1	JQJI01000010.1_2	KN174000.1_3	-	-	-	-	-	CP033580.1_1479	-	-	-	-	-	-	-	-	-	BBJ28069.1	BBE41982.1	GGP19145.1	GGM65767.1	-	-	-	SHE99879.1	SMC02474.1	-	-	ABW01344.1
Sulfolobus-like pathway (10.1016/j.mib.2011.04.014)	Glucose 1-dehydrogenase	PQ610_00520	PRZ02_02440				ADN51406.1, ADN49792.1		CAC12026.1	AEB95007.1		CCC81005.1							ARM77076.1, ARM74853.1	CP020364.1_1043	AWR95226.1, AWR95153.1		AZF75521.1, AZF75654.1	BBD73210.1, BBD72263.1		BBG25647.1			QGR19078.1	QGR17419.1	MUM65589.1		BBE42142.1	GGP21508.1	GGM72924.1, GGM70396.1	BCU71010.1	BDC00030.1, BDC00126.1	BBL47408.1			AAT43655.1, AAT43224.1		ABW02131.1, ABW02537.1
	D-xylonate / arabinoate dehydratase (C5 dehydrotase)					ADL19333.1	ADN51874.1, ADN51731.1													CP020364.1_1936	AWR95728.1, AWR95696.1		AZF75519.1, AZF75584.1	BBD73245.1, BBD73596.1						QGR16657.1, QGR18152.1				GGP20962.1			BDC00033.1, BDB99722.1, BDB99759.1, BDB98429.1
	2-keto-3-deoxy (phospho)gluconate aldolase	PQ610_06290	PRZ02_06115						CAC11758.1	AEB95054.1		CCC81797.1						KQB33441.1	ARM77074.1	CP020364.1_219	AWR93571.1, AWR95655.1		AZF75647.1	BBD73167.1		BBG27584.1			QGR20432.1	QGR18103.1	MUM64979.1		BBE42133.1	GGP21656.1		BCU70177.1	BDC00116.1	BBL47402.1			AAT43864.1, AAT43611.1
	2-keto-3-deoxy xylonate dehydrotase																		ARM74689.1	CP020364.1_1905			AZF75581.1	BBD73242.1													BDB99753.1						ABW01107.1
	2-ketoglutarate semialdehyde dehydrogenase										AEJ39508.1, AEJ40040.1								ARM74688.1	CP020364.1_1904, CP020364.1_1646			AZF75580.1	BBD73241.1											GGM76626.1	BCU70112.1, BCU71094.1, BCU71095.1	BDB99752.1			SMC07261.1			ABW02602.1
	Glycolaldehyde oxidoreductase						ADN50105.1, ADN49734.1, ADN50104.1, ADN50103.1, ADN49821.1			AEB95872.1, AEB95981.1, AEB95362.1, AEB95893.1, AEB95084.1, AEB95670.1, AEB95870.1, AEB95596.1, AEB95595.1		CCC81002.1, CCC81004.1, CCC81003.1						KQB36017.1, KQB36018.1, KQB36019.1	ARM76879.1, ARM76216.1, ARM76838.1, ARM75499.1, ARM76856.1, ARM77204.1, ARM76878.1, ARM76787.1, ARM75094.1	CP020364.1_968, CP020364.1_2253, CP020364.1_2096, CP020364.1_2251, CP020364.1_1789, CP020364.1_2252, CP020364.1_979, CP020364.1_2229, CP020364.1_879, CP020364.1_878, CP020364.1_1688	AWR95533.1, AWR93507.1, AWR94282.1, AWR95531.1, AWR95604.1, AWR95469.1, AWR95532.1, AWR95812.1, AWR93370.1, AWR93371.1		AZF75226.1, AZF77254.1, AZF75682.1, AZF75224.1, AZF75225.1, AZF75470.1, AZF76734.1, AZF77303.1, AZF75041.1, AZF76744.1	BBD72855.1, BBD72783.1, BBD72194.1, BBD73178.1, BBD73800.1, BBD72857.1, BBD73205.1, BBD72856.1, BBD72063.1, BBD72841.1, BBD72152.1		BBG26159.1, BBG28281.1, BBG27893.1, BBG26161.1, BBG26218.1, BBG26160.1, BBG28067.1, BBG27063.1			QGR20028.1, QGR20423.1, QGR18629.1, QGR20425.1, QGR19725.1, QGR19997.1, QGR19926.1, QGR20424.1, QGR19927.1	QGR17966.1, QGR17495.1, QGR18106.1, QGR16386.1, QGR17496.1, QGR17497.1, QGR16217.1, QGR16216.1, QGR17283.1	MUM65939.1, MUM65729.1, MUM65941.1,MUM65940.1, MUM65739.1, MUM65429.1, MUM65430.1		BBE42170.1, BBE42351.1, BBE42169.1, BBE42655.1	GGP21638.1, GGP21634.1, GGP21636.1	GGM70764.1, GGM71174.1, GGM70751.1, GGM70743.1	BCU69403.1, BCU70164.1, BCU70319.1, BCU70166.1, BCU71557.1, BCU70165.1, BCU69514.1, BCU69515.1	BDC00156.1, BDB99191.1, BDB99287.1, BDB99285.1, BDC00024.1, BDC00076.1, BDB98089.1, BDB99286.1, BDB98846.1, BDB98847.1, BDB98300.1	BBL47308.1, BBL46287.1, BBL46798.1, BBL46181.1, BBL47372.1, BBL47091.1, BBL46534.1, BBL46288.1, BBL46289.1, BBL46620.1, BBL46619.1		SMC05821.1, SMC03706.1, SMC05001.1	AAT43706.1, AAT43705.1, AAT43704.1
	Glyoxylate reductase	PQ610_06140, PQ610_03220, PQ610_06175	PRZ02_06815, PRZ02_03560, PRZ02_05745	ACU53051.1	ADD07864.1	ADL18527.1	ADN51402.1, ADN50500.1	AEF16990.1, AEF16994.1, AEF16834.1	CAC11987.1	AEB95917.1	AEJ40744.1	CCC81658.1	AFZ70082.1, AFZ70818.1, AFZ69962.1	AHF97580.1, AHF97449.1		KN173879.1_5, KN173894.1_7, KN174096.1_2	AGT36262.1, AGT35470.1, AGT35724.1	KQB33940.1	ARM75697.1	CP020364.1_242	AWR94257.1, AWR95282.1	CP033580.1_595, CP033580.1_2408, CP033580.1_2421	AZF75640.1	BBD73163.1					QGR20127.1	QGR16347.1	MUM64742.1	BBJ27455.1	BBE42272.1	GGP22264.1, GGP21556.1	GGM69058.1, GGM69482.1	BCU69292.1		BBL46244.1, BBL47386.1	SHE71875.1, SHE71790.1, SHE30011.1	SMC06842.1, SMC01659.1	AAT44023.1	ABL78970.1, ABL78224.1, ABL79018.1	ABW01681.1
	malate synthase										AEJ38346.1	CCC81953.1				KN174045.1_6				CP020364.1_2170	AWR95684.1				QDQ42163.1												BDB98327.1	BBL47066.1		SMC04124.1
non-carboxylating pathway (Halobacterium) + Rubisco (Thermococcus)(10.1038/s42003-022-04247-2)	Guanosine phosphorylase	PQ610_02850, PQ610_02825, PQ610_00110	PRZ02_00110, PRZ02_00135, PRZ02_02875		ADD08409.1	ADL18747.1	ADN50504.1	AEF16869.1		AEB94759.1		CCC81689.1	AFZ70563.1				AGT36220.1, AGT36145.1, AGT34641.1, AGT34706.1, AGT34643.1	KQB36638.1	ARM76648.1, ARM76734.1, ARM75421.1	CP020364.1_1212	AWR95097.1, AWR93279.1	CP033580.1_2185	AZF75286.1	BBD71835.1		BBG28077.1, BBG27127.1			QGR20442.1, QGR19625.1	QGR16838.1	MUM63804.1, MUM63743.1, MUM64942.1		BBE42573.1	GGP22147.1		BCU70205.1, BCU69877.1	BDB99393.1, BDB98192.1	BBL47695.1	SHE82521		AAT42708.1	ABL77470.1, ABL77472.1, ABL77536.1	ABW02369.1
	ATP-dependent ribose-1-phosphate kinase						ADN50902.1					CCC82498.1			JQJI01000016.1_34				ARM75082.1					BBD72770.1								BBJ28889.1				BCU69513.1							ABW00997.1
	Ribose 1,5-bisphosphate isomerase				ADD08142.1												AGT34966.1, AGT34967.1																BBE42874.1, BBE42873.1									ABL77794.1, ABL77793.1
	Ribulose bisphosphate carboxylase			ACU53088.1	ADD08893.1						AEJ38977.1					KN173952.1_21	AGT35800.1								QDQ42481.1		QER43690.1, QER45747.1	QFX96943.1, QFX97414.1												SMC06009.1		ABL78625.1
	Ribulose-1,5-bisphosphate 5-phosphatase
	Ribulose-1-phosphate aldolase
	Glycolaldehyde reductase
oxidative pathway for xylose catabolism (Haloarcula)(10 .1128/JB.00608-19.)	pentose dehydrogenase										AEJ39288.1, AEJ41826.1				JQJI01000045.1_3																									SMC04315.1
	pentonolactonase																										QER43532.1									BCU70907.1	BCU70096.1	BBL47397.1
	ribonate dehydrotase					ADL19333.1	ADN51874.1, ADN51731.1													CP020364.1_1936	AWR95728.1, AWR95696.1		AZF75519.1, AZF75584.1	BBD73245.1, BBD73596.1						QGR16657.1, QGR18152.1				GGP20962.1			BDC00033.1, BDB99722.1, BDB99759.1, BDB98429.1
	xylonate/gluconate dehydrotase	PQ610_06285	PRZ02_06120			ADL19333.1	ADN51874.1, ADN51026.1		CAC11233.1, CAC11889.1	AEB95005.1		CCC81796.1						KQB34040.1	ARM75434.1	CP020364.1_849	AWR95632.1, AWR95728.1, AWR95323.2		AZF75648.1, AZF75246.1, AZF75519.1	BBD72013.1, BBD73245.1		BBG27583.1			QGR20055.1	QGR17992.1, QGR18155.1	MUM64978.1		BBE42129.1	GGP21502.1, GGP20962.1, GGP19560.1	GGM69306.1	BCU69376.1, BCU70097.1	BDC00117.1, BDB99308.1, BDC00033.1, BDB99722.1	BBL47410.1			AAT43070.1		ABW00928.1, ABW01003.1
	2-keto-3-deoxy pentanonate dehydratase																AGT34435.1		ARM74689.1	CP020364.1_1905			AZF75581.1	BBD73242.1													BDB99753.1						ABW01107.1
	2,5-dioxopentanoate dehydrogenase										AEJ39508.1, AEJ40040.1								ARM74688.1	CP020364.1_1904, CP020364.1_1646			AZF75580.1	BBD73241.1											GGM76626.1	BCU70112.1, BCU71094.1, BCU71095.1	BDB99752.1			SMC07261.1			ABW02602.1
Other	L-arabinose isomerase							AEF16605.1			AEJ40090.1				JQJI01000008.1_12																	BBJ28784.1
	Ribulokinase							AEF16606.1			AEJ40092.1					KN173929.1_45
	Xylose isomerase	PQ610_00840	PRZ02_02060					AEF18157.1			AEJ40104.1				KN050691.1_45							CP033580.1_609										BBJ27299.1							SHE30531.1				ABW01544.1
	Xylulose kinase	PQ610_00885	PRZ02_02020					AEF18156.1			AEJ38248.1, AEJ40103.1				JQJI01000019.1_18, JQJI01000008.1_11, KN050691.1_44, JQJI01000009.1_63, JQJI01000025.1_5	KN174045.1_5	AGT34492.1	KQB36233.1		CP020364.1_1020		CP033580.1_610, CP033580.1_2227		BBD73449.1			QER43531.1					BBJ27301.1, BBJ27249.1, BBJ28832.1, BBJ27526.1, BBJ28773.1			GGM77284.1				SHE30564.1, SHE71755.1
	Ribokinase					ADL19119.1	ADN50902.1			AEB95990.1	AEJ39027.1, AEJ41796.1				JQJI01000002.1_129, JQJI01000053.1_2	KN173973.1_6	AGT35372.1	KQB34322.1	ARM76206.1	CP020364.1_266, CP020364.1_536	AWR94271.1	CP033580.1_618	AZF75697.1	BBD72984.1	QDQ42319.1	BBG27497.1		QFX97783.1	QGR20017.1	QGR17959.1	MUM64228.1	BBJ27578.1	BBE42661.1	GGP21308.1		BCU69414.1	BDC00173.1	BBL46171.1		SMC05231.1, SMC03786.1, SMC07183.1
